# Supplementary material for: Revisiting GMOs: Are There Differences in European Consumers’ Acceptance and Valuation for Cisgenically vs Transgenically Bred Rice?
Source: PLoS One. 2015 May 14;10(5):e0126060. doi: 10.1371/journal.pone.0126060 (PMC4431710; doi:10.1371/journal.pone.0126060)
Supplement: S1 Dataset — (CSV) [file pone.0126060.s002.csv]

eatgm	eatcisgenic	livenviron	gender	livealone	treatment	childlt7	education	income	agecategory	country	respondent	round	wtpmin	wtpmax
3	3	5	1	2	3	1	2	2	2	Spain	1	1	0.75	2.75
3	3	5	1	2	9	1	2	2	2	Spain	1	2	0.75	2.75
3	3	5	1	2	15	1	2	2	2	Spain	1	3	0.75	2.75
1	1	2	1	2	2	0	3	3	1	UK	2	1	0	0.75
1	1	2	1	2	7	0	3	3	1	UK	2	2	-0.25	0
1	1	2	1	2	13	0	3	3	1	UK	2	3	0	0.75
1	1	1	1	2	1	0	1	3	5	France	3	1	2.75	5.75
1	1	1	1	2	4	0	1	3	5	France	3	2	2.75	5.75
1	1	1	1	2	10	0	1	3	5	France	3	3	2.75	5.75
3	3	1	2	2	1	0	3	4	2	Belgium	4	1	12.75	17.75
3	3	1	2	2	4	0	3	4	2	Belgium	4	2	5.75	7.75
3	3	1	2	2	10	0	3	4	2	Belgium	4	3	17.75	47.75
1	1	5	2	2	2	0	3	1	3	Belgium	5	1	-0.25	0
1	1	5	2	2	7	0	3	1	3	Belgium	5	2	-0.25	0
1	1	5	2	2	13	0	3	1	3	Belgium	5	3	-0.25	0
3	3	4	2	1	3	0	3	2	4	UK	6	1	0.75	2.75
3	3	4	2	1	9	0	3	2	4	UK	6	2	0.75	2.75
3	3	4	2	1	15	0	3	2	4	UK	6	3	0.75	2.75
2	2	4	1	2	1	1	3	4	3	France	7	1	47.75
2	2	4	1	2	4	1	3	4	3	France	7	2	47.75
2	2	4	1	2	10	1	3	4	3	France	7	3	47.75
1	3	5	1	1	2	0	2	2	5	Belgium	8	1	0.75	2.75
1	3	5	1	1	7	0	2	2	5	Belgium	8	2	0.75	2.75
1	3	5	1	1	13	0	2	2	5	Belgium	8	3	0.75	2.75
3	3	1	2	2	1	1	1	2	2	France	9	1	0	0.75
3	3	1	2	2	5	1	1	2	2	France	9	2	0	0.75
3	3	1	2	2	11	1	1	2	2	France	9	3	0.75	2.75
3	3	5	1	2	2	0	2	4	5	Netherlands	10	1	47.75
3	3	5	1	2	6	0	2	4	5	Netherlands	10	2	47.75
3	3	5	1	2	12	0	2	4	5	Netherlands	10	3	47.75
3	3	2	2	2	1	0	3	3	3	Belgium	11	1	0.75	2.75
3	3	2	2	2	5	0	3	3	3	Belgium	11	2	0.75	2.75
3	3	2	2	2	11	0	3	3	3	Belgium	11	3	2.75	5.75
3	1	4	1	2	2	0	1	3	3	Belgium	12	1	0.75	2.75
3	1	4	1	2	7	0	1	3	3	Belgium	12	2	-1.25	-0.25
3	1	4	1	2	13	0	1	3	3	Belgium	12	3	-1.25	-0.25
3	3	2	2	2	1	0	1	1	1	Belgium	13	1	17.75	47.75
3	3	2	2	2	5	0	1	1	1	Belgium	13	2	47.75
3	3	2	2	2	11	0	1	1	1	Belgium	13	3	47.75
1	1	2	2	2	3	0	1	3	3	Belgium	14	1	5.75	7.75
1	1	2	2	2	9	0	1	3	3	Belgium	14	2	0.75	2.75
1	1	2	2	2	15	0	1	3	3	Belgium	14	3	-0.25	0
3	3	4	1	2	2	0	2	4	5	Belgium	15	1	0	0.75
3	3	4	1	2	6	0	2	4	5	Belgium	15	2	0	0.75
3	3	4	1	2	12	0	2	4	5	Belgium	15	3	0	0.75
3	3	2	2	2	3	0	1	2	1	Belgium	16	1	0	0.75
3	3	2	2	2	9	0	1	2	1	Belgium	16	2	0	0.75
3	3	2	2	2	15	0	1	2	1	Belgium	16	3	0	0.75
1	1	2	1	2	2	0	3	3	4	Netherlands	17	1	7.75	12.75
1	1	2	1	2	6	0	3	3	4	Netherlands	17	2	7.75	12.75
1	1	2	1	2	12	0	3	3	4	Netherlands	17	3	5.75	7.75
3	3	4	1	2	1	0	1	2	5	France	18	1	2.75	5.75
3	3	4	1	2	5	0	1	2	5	France	18	2	-0.25	0
3	3	4	1	2	11	0	1	2	5	France	18	3	0	0.75
1	3	3	2	2	2	0	3	1	5	France	19	1	7.75	12.75
1	3	3	2	2	7	0	3	1	5	France	19	2	7.75	12.75
1	3	3	2	2	13	0	3	1	5	France	19	3	0.75	2.75
2	3	2	1	2	3	0	1	2	4	UK	20	1		-1.75
2	3	2	1	2	9	0	1	2	4	UK	20	2		-1.75
2	3	2	1	2	15	0	1	2	4	UK	20	3	47.75
3	2	5	2	1	1	0	1	1	2	Spain	21	1	0	0.75
3	2	5	2	1	4	0	1	1	2	Spain	21	2	0.75	2.75
3	2	5	2	1	10	0	1	1	2	Spain	21	3	0.75	2.75
2	2	4	1	2	2	0	2	3	5	Netherlands	22	1	-1.25	-0.25
2	2	4	1	2	7	0	2	3	5	Netherlands	22	2	-1.25	-0.25
2	2	4	1	2	13	0	2	3	5	Netherlands	22	3	-1.25	-0.25
3	3	5	1	2	3	0	1	1	4	Belgium	23	1	0.75	2.75
3	3	5	1	2	9	0	1	1	4	Belgium	23	2	2.75	5.75
3	3	5	1	2	15	0	1	1	4	Belgium	23	3	5.75	7.75
2	1	5	2	2	1	1	3	2	2	Spain	24	1	47.75
2	1	5	2	2	4	1	3	2	2	Spain	24	2	17.75	47.75
2	1	5	2	2	10	1	3	2	2	Spain	24	3	17.75	47.75
2	2	1	1	1	1	0	2	2	2	Netherlands	25	1	5.75	7.75
2	2	1	1	1	4	0	2	2	2	Netherlands	25	2	5.75	7.75
2	2	1	1	1	10	0	2	2	2	Netherlands	25	3	5.75	7.75
3	2	4	2	2	1	0	1	1	2	France	26	1	17.75	47.75
3	2	4	2	2	4	0	1	1	2	France	26	2	5.75	7.75
3	2	4	2	2	10	0	1	1	2	France	26	3	47.75
1	3	3	2	2	1	0	3	3	1	Belgium	27	1	0	0.75
1	3	3	2	2	5	0	3	3	1	Belgium	27	2	2.75	5.75
1	3	3	2	2	11	0	3	3	1	Belgium	27	3	-0.25	0
2	2	4	1	1	2	0	2	1	4	UK	28	1	47.75
2	2	4	1	1	7	0	2	1	4	UK	28	2	47.75
2	2	4	1	1	13	0	2	1	4	UK	28	3	47.75
3	3	5	2	2	3	0	3	2	3	Spain	29	1	-1.25	-0.25
3	3	5	2	2	8	0	3	2	3	Spain	29	2	0	0.75
3	3	5	2	2	14	0	3	2	3	Spain	29	3	0.75	2.75
3	3	2	2	1	1	0	3	1	2	UK	30	1	0	0.75
3	3	2	2	1	4	0	3	1	2	UK	30	2	2.75	5.75
3	3	2	2	1	10	0	3	1	2	UK	30	3	2.75	5.75
2	2	5	2	2	2	0	3	3	5	France	31	1	47.75
2	2	5	2	2	6	0	3	3	5	France	31	2	47.75
2	2	5	2	2	12	0	3	3	5	France	31	3	47.75
1	3	3	2	2	3	1	2	2	1	France	32	1	0	0.75
1	3	3	2	2	8	1	2	2	1	France	32	2	0	0.75
1	3	3	2	2	14	1	2	2	1	France	32	3	47.75
3	3	2	2	2	3	0	3	2	1	Netherlands	33	1	0.75	2.75
3	3	2	2	2	9	0	3	2	1	Netherlands	33	2	2.75	5.75
3	3	2	2	2	15	0	3	2	1	Netherlands	33	3	5.75	7.75
3	3	5	2	2	1	0	1	3	5	Netherlands	34	1	2.75	5.75
3	3	5	2	2	5	0	1	3	5	Netherlands	34	2	5.75	7.75
3	3	5	2	2	11	0	1	3	5	Netherlands	34	3	5.75	7.75
1	1	4	1	2	2	0	3	3	5	UK	35	1	0	0.75
1	1	4	1	2	7	0	3	3	5	UK	35	2	-0.25	0
1	1	4	1	2	13	0	3	3	5	UK	35	3	-0.25	0
2	2	2	2	2	2	0	2	3	3	France	36	1	47.75
2	2	2	2	2	7	0	2	3	3	France	36	2	47.75
2	2	2	2	2	13	0	2	3	3	France	36	3	47.75
3	3	4	2	2	3	0	2	2	4	Netherlands	37	1	-0.25	0
3	3	4	2	2	8	0	2	2	4	Netherlands	37	2	0.75	2.75
3	3	4	2	2	14	0	2	2	4	Netherlands	37	3	0.75	2.75
1	1	2	2	2	3	0	1	2	4	UK	38	1	-0.25	0
1	1	2	2	2	9	0	1	2	4	UK	38	2	-0.25	0
1	1	2	2	2	15	0	1	2	4	UK	38	3	-0.25	0
3	3	1	2	2	3	1	3	2	2	France	39	1		-1.75
3	3	1	2	2	8	1	3	2	2	France	39	2	47.75
3	3	1	2	2	14	1	3	2	2	France	39	3	47.75
3	3	3	1	1	3	0	1	1	3	France	40	1	-1.25	-0.25
3	3	3	1	1	8	0	1	1	3	France	40	2	-1.25	-0.25
3	3	3	1	1	14	0	1	1	3	France	40	3	-1.25	-0.25
3	3	3	2	2	1	0	1	2	1	France	41	1	0.75	2.75
3	3	3	2	2	4	0	1	2	1	France	41	2	2.75	5.75
3	3	3	2	2	10	0	1	2	1	France	41	3	0.75	2.75
1	1	5	2	2	1	0	3	2	1	Spain	42	1	17.75	47.75
1	1	5	2	2	5	0	3	2	1	Spain	42	2	47.75
1	1	5	2	2	11	0	3	2	1	Spain	42	3	-0.25	0
2	2	3	2	2	2	0	1	3	2	UK	43	1	47.75
2	2	3	2	2	6	0	1	3	2	UK	43	2	47.75
2	2	3	2	2	12	0	1	3	2	UK	43	3	47.75
1	1	4	1	1	3	0	1	3	5	UK	44	1		-1.75
1	1	4	1	1	9	0	1	3	5	UK	44	2		-1.75
1	1	4	1	1	15	0	1	3	5	UK	44	3		-1.75
2	2	2	2	2	2	0	1	4	4	France	45	1	47.75
2	2	2	2	2	7	0	1	4	4	France	45	2	47.75
2	2	2	2	2	13	0	1	4	4	France	45	3	47.75
1	1	1	1	2	1	0	2	2	1	Spain	46	1	2.75	5.75
1	1	1	1	2	4	0	2	2	1	Spain	46	2	2.75	5.75
1	1	1	1	2	10	0	2	2	1	Spain	46	3	2.75	5.75
1	1	3	2	2	2	0	3	3	4	Spain	47	1	2.75	5.75
1	1	3	2	2	7	0	3	3	4	Spain	47	2		-1.75
1	1	3	2	2	13	0	3	3	4	Spain	47	3		-1.75
2	3	5	1	1	2	0	1	1	3	UK	48	1	7.75	12.75
2	3	5	1	1	7	0	1	1	3	UK	48	2	7.75	12.75
2	3	5	1	1	13	0	1	1	3	UK	48	3	7.75	12.75
1	1	2	1	2	1	0	1	2	5	Belgium	49	1	0	0.75
1	1	2	1	2	5	0	1	2	5	Belgium	49	2	0	0.75
1	1	2	1	2	11	0	1	2	5	Belgium	49	3	0	0.75
1	1	3	1	2	3	0	1	1	4	Belgium	50	1		-1.75
1	1	3	1	2	9	0	1	1	4	Belgium	50	2		-1.75
1	1	3	1	2	15	0	1	1	4	Belgium	50	3		-1.75
1	1	5	1	2	1	0	3	2	2	Spain	51	1	0	0.75
1	1	5	1	2	4	0	3	2	2	Spain	51	2	0	0.75
1	1	5	1	2	10	0	3	2	2	Spain	51	3	0.75	2.75
1	1	3	1	2	2	1	2	3	1	Netherlands	52	1	0.75	2.75
1	1	3	1	2	7	1	2	3	1	Netherlands	52	2	-1.25	-0.25
1	1	3	1	2	13	1	2	3	1	Netherlands	52	3	-1.25	-0.25
3	3	3	2	2	1	0	2	1	4	UK	53	1	0.75	2.75
3	3	3	2	2	5	0	2	1	4	UK	53	2	0.75	2.75
3	3	3	2	2	11	0	2	1	4	UK	53	3	0.75	2.75
3	3	5	2	2	3	1	1	2	2	Netherlands	54	1	2.75	5.75
3	3	5	2	2	9	1	1	2	2	Netherlands	54	2	2.75	5.75
3	3	5	2	2	15	1	1	2	2	Netherlands	54	3	2.75	5.75
2	2	2	1	2	2	0	1	1	3	France	55	1	47.75
2	2	2	1	2	6	0	1	1	3	France	55	2	47.75
2	2	2	1	2	12	0	1	1	3	France	55	3	47.75
3	3	5	2	2	3	0	1	1	3	Spain	56	1	47.75
3	3	5	2	2	9	0	1	1	3	Spain	56	2	47.75
3	3	5	2	2	15	0	1	1	3	Spain	56	3	47.75
1	1	4	1	2	2	0	1	1	1	France	57	1	0.75	2.75
1	1	4	1	2	6	0	1	1	1	France	57	2	2.75	5.75
1	1	4	1	2	12	0	1	1	1	France	57	3	0	0.75
3	3	3	1	2	1	0	3	3	5	Belgium	58	1	0.75	2.75
3	3	3	1	2	5	0	3	3	5	Belgium	58	2	-0.25	0
3	3	3	1	2	11	0	3	3	5	Belgium	58	3	0	0.75
2	2	2	2	2	1	0	1	2	4	UK	59	1	47.75
2	2	2	2	2	4	0	1	2	4	UK	59	2	47.75
2	2	2	2	2	10	0	1	2	4	UK	59	3	47.75
3	3	3	1	2	3	0	3	2	5	France	60	1	-1.75	-1.25
3	3	3	1	2	9	0	3	2	5	France	60	2		-1.75
3	3	3	1	2	15	0	3	2	5	France	60	3		-1.75
1	1	5	1	1	1	0	3	2	4	Netherlands	61	1	0.75	2.75
1	1	5	1	1	4	0	3	2	4	Netherlands	61	2	0.75	2.75
1	1	5	1	1	10	0	3	2	4	Netherlands	61	3	-1.75	-1.25
2	2	4	1	2	2	0	3	3	5	France	62	1	47.75
2	2	4	1	2	6	0	3	3	5	France	62	2	47.75
2	2	4	1	2	12	0	3	3	5	France	62	3	47.75
1	1	4	1	1	2	0	3	4	3	Netherlands	63	1	0.75	2.75
1	1	4	1	1	6	0	3	4	3	Netherlands	63	2	0.75	2.75
1	1	4	1	1	12	0	3	4	3	Netherlands	63	3	-1.25	-0.25
2	3	3	2	2	3	0	3	4	4	UK	64	1	5.75	7.75
2	3	3	2	2	8	0	3	4	4	UK	64	2	47.75
2	3	3	2	2	14	0	3	4	4	UK	64	3	47.75
1	1	4	2	2	3	1	3	3	3	Spain	65	1		-1.75
1	1	4	2	2	9	1	3	3	3	Spain	65	2		-1.75
1	1	4	2	2	15	1	3	3	3	Spain	65	3		-1.75
3	1	2	1	2	3	0	2	2	5	Belgium	66	1		-1.75
3	1	2	1	2	8	0	2	2	5	Belgium	66	2		-1.75
3	1	2	1	2	14	0	2	2	5	Belgium	66	3		-1.75
2	2	5	1	2	1	0	3	1	3	France	67	1	7.75	12.75
2	2	5	1	2	4	0	3	1	3	France	67	2	2.75	5.75
2	2	5	1	2	10	0	3	1	3	France	67	3	2.75	5.75
3	3	2	2	2	3	1	2	1	1	Spain	68	1	17.75	47.75
3	3	2	2	2	8	1	2	1	1	Spain	68	2	0.75	2.75
3	3	2	2	2	14	1	2	1	1	Spain	68	3	0.75	2.75
2	2	3	1	2	1	0	3	4	5	France	69	1	47.75
2	2	3	1	2	4	0	3	4	5	France	69	2	47.75
2	2	3	1	2	10	0	3	4	5	France	69	3	47.75
3	3	2	1	1	1	0	1	2	5	Belgium	70	1	-1.25	-0.25
3	3	2	1	1	4	0	1	2	5	Belgium	70	2	47.75
3	3	2	1	1	10	0	1	2	5	Belgium	70	3	2.75	5.75
3	3	2	2	2	1	0	1	2	3	Belgium	71	1	7.75	12.75
3	3	2	2	2	5	0	1	2	3	Belgium	71	2	17.75	47.75
3	3	2	2	2	11	0	1	2	3	Belgium	71	3		-1.75
3	3	4	2	2	1	0	2	1	1	Netherlands	72	1	0.75	2.75
3	3	4	2	2	5	0	2	1	1	Netherlands	72	2	0.75	2.75
3	3	4	2	2	11	0	2	1	1	Netherlands	72	3	0.75	2.75
3	3	2	2	2	3	0	2	2	1	Netherlands	73	1	-0.25	0
3	3	2	2	2	8	0	2	2	1	Netherlands	73	2	0	0.75
3	3	2	2	2	14	0	2	2	1	Netherlands	73	3	0	0.75
1	3	3	2	1	3	0	2	1	1	Netherlands	74	1	17.75	47.75
1	3	3	2	1	8	0	2	1	1	Netherlands	74	2	17.75	47.75
1	3	3	2	1	14	0	2	1	1	Netherlands	74	3	47.75
2	3	1	2	2	3	0	1	2	4	France	75	1		-1.75
2	3	1	2	2	8	0	1	2	4	France	75	2	47.75
2	3	1	2	2	14	0	1	2	4	France	75	3	47.75
1	1	3	2	2	3	0	2	3	3	Belgium	76	1		-1.75
1	1	3	2	2	9	0	2	3	3	Belgium	76	2		-1.75
1	1	3	2	2	15	0	2	3	3	Belgium	76	3		-1.75
3	3	1	1	1	3	0	2	1	5	Netherlands	77	1		-1.75
3	3	1	1	1	9	0	2	1	5	Netherlands	77	2		-1.75
3	3	1	1	1	15	0	2	1	5	Netherlands	77	3	-0.25	0
3	3	5	2	2	1	1	2	2	2	Spain	78	1	-0.25	0
3	3	5	2	2	4	1	2	2	2	Spain	78	2	-0.25	0
3	3	5	2	2	10	1	2	2	2	Spain	78	3	-0.25	0
1	1	2	2	2	2	1	3	4	3	Spain	79	1	2.75	5.75
1	1	2	2	2	6	1	3	4	3	Spain	79	2	0	0.75
1	1	2	2	2	12	1	3	4	3	Spain	79	3	-1.75	-1.25
3	3	4	2	2	1	0	2	2	1	UK	80	1	-1.25	-0.25
3	3	4	2	2	5	0	2	2	1	UK	80	2	7.75	12.75
3	3	4	2	2	11	0	2	2	1	UK	80	3	17.75	47.75
3	3	4	1	2	1	0	1	2	5	Belgium	81	1	0.75	2.75
3	3	4	1	2	5	0	1	2	5	Belgium	81	2		-1.75
3	3	4	1	2	11	0	1	2	5	Belgium	81	3		-1.75
2	2	2	2	2	1	0	1	3	3	France	82	1	47.75
2	2	2	2	2	4	0	1	3	3	France	82	2	47.75
2	2	2	2	2	10	0	1	3	3	France	82	3	47.75
3	3	4	1	1	2	0	2	2	5	Netherlands	83	1	17.75	47.75
3	3	4	1	1	7	0	2	2	5	Netherlands	83	2	17.75	47.75
3	3	4	1	1	13	0	2	2	5	Netherlands	83	3	17.75	47.75
3	3	5	2	2	1	0	2	1	1	Netherlands	84	1	0	0.75
3	3	5	2	2	4	0	2	1	1	Netherlands	84	2	47.75
3	3	5	2	2	10	0	2	1	1	Netherlands	84	3		-1.75
3	3	4	1	1	3	0	3	1	4	Spain	85	1	-0.25	0
3	3	4	1	1	8	0	3	1	4	Spain	85	2	-0.25	0
3	3	4	1	1	14	0	3	1	4	Spain	85	3		-1.75
3	3	5	2	2	3	0	3	2	2	Spain	86	1	-0.25	0
3	3	5	2	2	8	0	3	2	2	Spain	86	2	-1.25	-0.25
3	3	5	2	2	14	0	3	2	2	Spain	86	3		-1.75
3	1	4	2	2	1	0	3	1	1	Netherlands	87	1	0	0.75
3	1	4	2	2	5	0	3	1	1	Netherlands	87	2	0	0.75
3	1	4	2	2	11	0	3	1	1	Netherlands	87	3	0	0.75
3	3	3	2	1	3	0	2	2	5	Netherlands	88	1	2.75	5.75
3	3	3	2	1	9	0	2	2	5	Netherlands	88	2	2.75	5.75
3	3	3	2	1	15	0	2	2	5	Netherlands	88	3	7.75	12.75
2	2	2	2	2	2	0	3	2	2	France	89	1	47.75
2	2	2	2	2	6	0	3	2	2	France	89	2	47.75
2	2	2	2	2	12	0	3	2	2	France	89	3	47.75
2	2	2	1	2	2	0	2	4	5	Netherlands	90	1	47.75
2	2	2	1	2	7	0	2	4	5	Netherlands	90	2	47.75
2	2	2	1	2	13	0	2	4	5	Netherlands	90	3	47.75
3	3	3	1	1	1	0	1	2	5	Belgium	91	1	47.75
3	3	3	1	1	4	0	1	2	5	Belgium	91	2	47.75
3	3	3	1	1	10	0	1	2	5	Belgium	91	3	47.75
3	1	3	2	2	2	0	1	2	1	Belgium	92	1	-0.25	0
3	1	3	2	2	6	0	1	2	1	Belgium	92	2	-0.25	0
3	1	3	2	2	12	0	1	2	1	Belgium	92	3	-1.75	-1.25
3	3	3	1	2	2	0	3	2	2	Belgium	93	1	0.75	2.75
3	3	3	1	2	7	0	3	2	2	Belgium	93	2	5.75	7.75
3	3	3	1	2	13	0	3	2	2	Belgium	93	3	-0.25	0
3	1	1	2	2	3	0	1	3	5	UK	94	1	7.75	12.75
3	1	1	2	2	8	0	1	3	5	UK	94	2		-1.75
3	1	1	2	2	14	0	1	3	5	UK	94	3		-1.75
1	1	5	2	2	2	0	3	2	4	Spain	95	1	0.75	2.75
1	1	5	2	2	7	0	3	2	4	Spain	95	2		-1.75
1	1	5	2	2	13	0	3	2	4	Spain	95	3		-1.75
2	3	4	2	2	3	1	1	3	2	Belgium	96	1	2.75	5.75
2	3	4	2	2	8	1	1	3	2	Belgium	96	2	2.75	5.75
2	3	4	2	2	14	1	1	3	2	Belgium	96	3	2.75	5.75
2	2	2	2	2	2	0	2	4	3	France	97	1	2.75	5.75
2	2	2	2	2	7	0	2	4	3	France	97	2	47.75
2	2	2	2	2	13	0	2	4	3	France	97	3	47.75
3	1	3	2	2	3	1	1	1	2	UK	98	1	2.75	5.75
3	1	3	2	2	9	1	1	1	2	UK	98	2	5.75	7.75
3	1	3	2	2	15	1	1	1	2	UK	98	3	2.75	5.75
3	3	4	2	2	1	0	3	4	5	Netherlands	99	1	7.75	12.75
3	3	4	2	2	4	0	3	4	5	Netherlands	99	2	7.75	12.75
3	3	4	2	2	10	0	3	4	5	Netherlands	99	3		-1.75
3	3	5	2	1	2	0	1	2	5	France	100	1	2.75	5.75
3	3	5	2	1	7	0	1	2	5	France	100	2	0.75	2.75
3	3	5	2	1	13	0	1	2	5	France	100	3	0.75	2.75
1	1	5	1	1	1	0	3	3	1	Netherlands	101	1	0	0.75
1	1	5	1	1	4	0	3	3	1	Netherlands	101	2	0	0.75
1	1	5	1	1	10	0	3	3	1	Netherlands	101	3	0	0.75
3	3	2	2	1	2	0	1	2	3	Netherlands	102	1	0.75	2.75
3	3	2	2	1	6	0	1	2	3	Netherlands	102	2	0.75	2.75
3	3	2	2	1	12	0	1	2	3	Netherlands	102	3		-1.75
1	1	5	1	2	2	0	3	1	2	Spain	103	1	-0.25	0
1	1	5	1	2	7	0	3	1	2	Spain	103	2	-1.25	-0.25
1	1	5	1	2	13	0	3	1	2	Spain	103	3	-1.25	-0.25
1	1	4	1	1	1	0	3	1	1	UK	104	1	-0.25	0
1	1	4	1	1	4	0	3	1	1	UK	104	2	0	0.75
1	1	4	1	1	10	0	3	1	1	UK	104	3	-0.25	0
1	1	2	1	1	2	0	1	4	5	Belgium	105	1	0	0.75
1	1	2	1	1	6	0	1	4	5	Belgium	105	2	0	0.75
1	1	2	1	1	12	0	1	4	5	Belgium	105	3	0.75	2.75
3	1	5	2	2	3	0	2	4	1	Spain	106	1		-1.75
3	1	5	2	2	9	0	2	4	1	Spain	106	2		-1.75
3	1	5	2	2	15	0	2	4	1	Spain	106	3	7.75	12.75
1	3	5	2	2	2	0	1	2	1	Netherlands	107	1	0.75	2.75
1	3	5	2	2	7	0	1	2	1	Netherlands	107	2	-1.75	-1.25
1	3	5	2	2	13	0	1	2	1	Netherlands	107	3	-0.25	0
1	1	5	1	2	2	0	3	2	1	Spain	108	1	7.75	12.75
1	1	5	1	2	7	0	3	2	1	Spain	108	2	17.75	47.75
1	1	5	1	2	13	0	3	2	1	Spain	108	3	17.75	47.75
3	1	3	2	2	1	0	3	2	1	Spain	109	1	0.75	2.75
3	1	3	2	2	5	0	3	2	1	Spain	109	2	-1.75	-1.25
3	1	3	2	2	11	0	3	2	1	Spain	109	3	-1.75	-1.25
3	3	4	2	2	3	1	2	3	2	Netherlands	110	1	0.75	2.75
3	3	4	2	2	8	1	2	3	2	Netherlands	110	2	0.75	2.75
3	3	4	2	2	14	1	2	3	2	Netherlands	110	3	0.75	2.75
2	2	2	2	2	1	0	2	3	1	France	111	1	17.75	47.75
2	2	2	2	2	4	0	2	3	1	France	111	2	47.75
2	2	2	2	2	10	0	2	3	1	France	111	3	47.75
2	2	2	1	2	3	0	1	1	1	Belgium	112	1	7.75	12.75
2	2	2	1	2	8	0	1	1	1	Belgium	112	2	47.75
2	2	2	1	2	14	0	1	1	1	Belgium	112	3	7.75	12.75
2	2	5	2	1	3	0	3	1	2	France	113	1	0.75	2.75
2	2	5	2	1	8	0	3	1	2	France	113	2	0.75	2.75
2	2	5	2	1	14	0	3	1	2	France	113	3	5.75	7.75
2	2	2	2	2	1	1	3	4	2	UK	114	1	17.75	47.75
2	2	2	2	2	4	1	3	4	2	UK	114	2	47.75
2	2	2	2	2	10	1	3	4	2	UK	114	3	47.75
1	1	3	2	2	3	0	2	3	3	France	115	1	-0.25	0
1	1	3	2	2	8	0	2	3	3	France	115	2	0	0.75
1	1	3	2	2	14	0	2	3	3	France	115	3	0	0.75
3	3	4	2	2	3	1	2	1	3	Spain	116	1	-1.25	-0.25
3	3	4	2	2	9	1	2	1	3	Spain	116	2	-1.25	-0.25
3	3	4	2	2	15	1	2	1	3	Spain	116	3	-1.75	-1.25
3	3	2	1	2	1	0	1	2	2	France	117	1	-1.25	-0.25
3	3	2	1	2	5	0	1	2	2	France	117	2		-1.75
3	3	2	1	2	11	0	1	2	2	France	117	3		-1.75
1	3	5	1	2	2	0	1	1	2	UK	118	1	-1.25	-0.25
1	3	5	1	2	6	0	1	1	2	UK	118	2	0	0.75
1	3	5	1	2	12	0	1	1	2	UK	118	3	-0.25	0
3	1	2	1	2	1	0	2	2	5	Netherlands	119	1	0.75	2.75
3	1	2	1	2	4	0	2	2	5	Netherlands	119	2	0.75	2.75
3	1	2	1	2	10	0	2	2	5	Netherlands	119	3	-1.75	-1.25
3	3	2	1	1	2	0	3	1	1	Belgium	120	1	0.75	2.75
3	3	2	1	1	6	0	3	1	1	Belgium	120	2	0.75	2.75
3	3	2	1	1	12	0	3	1	1	Belgium	120	3	0.75	2.75
3	3	1	1	2	1	0	3	4	3	France	121	1	47.75
3	3	1	1	2	5	0	3	4	3	France	121	2	47.75
3	3	1	1	2	11	0	3	4	3	France	121	3	47.75
2	2	1	1	1	1	0	3	2	1	France	122	1	47.75
2	2	1	1	1	5	0	3	2	1	France	122	2	47.75
2	2	1	1	1	11	0	3	2	1	France	122	3	47.75
1	1	5	1	1	1	0	2	1	4	Netherlands	123	1	0	0.75
1	1	5	1	1	5	0	2	1	4	Netherlands	123	2	-0.25	0
1	1	5	1	1	11	0	2	1	4	Netherlands	123	3	-1.25	-0.25
3	3	2	2	2	1	0	1	1	5	Belgium	124	1	5.75	7.75
3	3	2	2	2	5	0	1	1	5	Belgium	124	2	7.75	12.75
3	3	2	2	2	11	0	1	1	5	Belgium	124	3	12.75	17.75
1	1	4	1	2	1	0	1	2	1	Spain	125	1	12.75	17.75
1	1	4	1	2	5	0	1	2	1	Spain	125	2	2.75	5.75
1	1	4	1	2	11	0	1	2	1	Spain	125	3	2.75	5.75
1	3	4	1	2	2	0	1	1	3	Netherlands	126	1	0.75	2.75
1	3	4	1	2	7	0	1	1	3	Netherlands	126	2	-1.75	-1.25
1	3	4	1	2	13	0	1	1	3	Netherlands	126	3	-1.25	-0.25
2	2	2	2	2	2	0	3	4	4	UK	127	1	47.75
2	2	2	2	2	7	0	3	4	4	UK	127	2	47.75
2	2	2	2	2	13	0	3	4	4	UK	127	3	47.75
3	3	5	2	2	1	0	3	1	1	UK	128	1	7.75	12.75
3	3	5	2	2	5	0	3	1	1	UK	128	2	7.75	12.75
3	3	5	2	2	11	0	3	1	1	UK	128	3	47.75
3	3	4	1	1	1	0	3	2	5	France	129	1	0.75	2.75
3	3	4	1	1	4	0	3	2	5	France	129	2	0.75	2.75
3	3	4	1	1	10	0	3	2	5	France	129	3	0.75	2.75
1	3	2	2	1	2	0	2	1	1	Netherlands	130	1	47.75
1	3	2	2	1	6	0	2	1	1	Netherlands	130	2	47.75
1	3	2	2	1	12	0	2	1	1	Netherlands	130	3	47.75
3	3	4	1	2	2	0	1	2	3	France	131	1	2.75	5.75
3	3	4	1	2	7	0	1	2	3	France	131	2	2.75	5.75
3	3	4	1	2	13	0	1	2	3	France	131	3	0.75	2.75
3	1	3	1	2	1	0	1	1	4	UK	132	1	0.75	2.75
3	1	3	1	2	4	0	1	1	4	UK	132	2	0.75	2.75
3	1	3	1	2	10	0	1	1	4	UK	132	3	0.75	2.75
1	3	2	1	2	2	1	2	2	1	UK	133	1	0.75	2.75
1	3	2	1	2	7	1	2	2	1	UK	133	2	0.75	2.75
1	3	2	1	2	13	1	2	2	1	UK	133	3	0.75	2.75
2	3	5	1	1	3	0	1	1	3	France	134	1	-1.25	-0.25
2	3	5	1	1	8	0	1	1	3	France	134	2	47.75
2	3	5	1	1	14	0	1	1	3	France	134	3	47.75
2	2	5	1	1	1	0	1	2	5	Netherlands	135	1	47.75
2	2	5	1	1	5	0	1	2	5	Netherlands	135	2	47.75
2	2	5	1	1	11	0	1	2	5	Netherlands	135	3	47.75
2	2	2	1	2	3	0	3	4	3	France	136	1	0.75	2.75
2	2	2	1	2	8	0	3	4	3	France	136	2	47.75
2	2	2	1	2	14	0	3	4	3	France	136	3	47.75
3	3	4	2	2	3	0	1	2	4	Belgium	137	1	2.75	5.75
3	3	4	2	2	8	0	1	2	4	Belgium	137	2	2.75	5.75
3	3	4	2	2	14	0	1	2	4	Belgium	137	3	-1.25	-0.25
3	3	5	1	1	2	0	3	1	4	Belgium	138	1	0	0.75
3	3	5	1	1	7	0	3	1	4	Belgium	138	2	0	0.75
3	3	5	1	1	13	0	3	1	4	Belgium	138	3	0	0.75
2	2	1	2	2	2	1	2	2	2	France	139	1	47.75
2	2	1	2	2	7	1	2	2	2	France	139	2	47.75
2	2	1	2	2	13	1	2	2	2	France	139	3	47.75
3	3	5	2	2	1	1	2	3	2	Netherlands	140	1		-1.75
3	3	5	2	2	4	1	2	3	2	Netherlands	140	2		-1.75
3	3	5	2	2	10	1	2	3	2	Netherlands	140	3		-1.75
1	1	5	1	2	3	0	1	2	1	Spain	141	1	0	0.75
1	1	5	1	2	9	0	1	2	1	Spain	141	2	0.75	2.75
1	1	5	1	2	15	0	1	2	1	Spain	141	3	0.75	2.75
2	1	1	1	2	2	0	1	2	4	France	142	1	47.75
2	1	1	1	2	7	0	1	2	4	France	142	2	17.75	47.75
2	1	1	1	2	13	0	1	2	4	France	142	3	0.75	2.75
1	1	5	2	2	3	1	1	2	1	Spain	143	1	5.75	7.75
1	1	5	2	2	9	1	1	2	1	Spain	143	2	5.75	7.75
1	1	5	2	2	15	1	1	2	1	Spain	143	3	5.75	7.75
3	3	3	1	2	3	0	1	2	1	Belgium	144	1	-1.25	-0.25
3	3	3	1	2	9	0	1	2	1	Belgium	144	2	-1.25	-0.25
3	3	3	1	2	15	0	1	2	1	Belgium	144	3	-1.25	-0.25
3	2	5	2	2	1	1	1	2	1	France	145	1	17.75	47.75
3	2	5	2	2	4	1	1	2	1	France	145	2	47.75
3	2	5	2	2	10	1	1	2	1	France	145	3	17.75	47.75
3	3	5	1	2	2	0	2	1	1	France	146	1	47.75
3	3	5	1	2	6	0	2	1	1	France	146	2	47.75
3	3	5	1	2	12	0	2	1	1	France	146	3	17.75	47.75
3	3	2	2	2	2	0	3	3	1	France	147	1	2.75	5.75
3	3	2	2	2	6	0	3	3	1	France	147	2	0.75	2.75
3	3	2	2	2	12	0	3	3	1	France	147	3	-1.25	-0.25
3	3	5	1	1	1	0	1	2	5	Netherlands	148	1	0	0.75
3	3	5	1	1	4	0	1	2	5	Netherlands	148	2	0	0.75
3	3	5	1	1	10	0	1	2	5	Netherlands	148	3	0	0.75
3	3	1	2	1	3	0	2	2	1	Netherlands	149	1	12.75	17.75
3	3	1	2	1	9	0	2	2	1	Netherlands	149	2	7.75	12.75
3	3	1	2	1	15	0	2	2	1	Netherlands	149	3	0	0.75
3	3	3	2	1	3	0	3	2	1	Netherlands	150	1	0.75	2.75
3	3	3	2	1	8	0	3	2	1	Netherlands	150	2	0.75	2.75
3	3	3	2	1	14	0	3	2	1	Netherlands	150	3	0.75	2.75
2	2	5	1	2	2	0	3	4	3	UK	151	1	47.75
2	2	5	1	2	7	0	3	4	3	UK	151	2	47.75
2	2	5	1	2	13	0	3	4	3	UK	151	3	47.75
1	1	5	1	2	3	0	3	2	2	Spain	152	1	-1.25	-0.25
1	1	5	1	2	8	0	3	2	2	Spain	152	2	-1.25	-0.25
1	1	5	1	2	14	0	3	2	2	Spain	152	3	0	0.75
3	3	5	2	1	1	0	3	1	3	Spain	153	1	17.75	47.75
3	3	5	2	1	5	0	3	1	3	Spain	153	2	12.75	17.75
3	3	5	2	1	11	0	3	1	3	Spain	153	3	47.75
3	3	2	2	1	1	0	3	2	1	UK	154	1	0.75	2.75
3	3	2	2	1	4	0	3	2	1	UK	154	2	0.75	2.75
3	3	2	2	1	10	0	3	2	1	UK	154	3	-1.25	-0.25
1	1	2	1	2	1	1	3	3	2	Belgium	155	1	0	0.75
1	1	2	1	2	5	1	3	3	2	Belgium	155	2	-0.25	0
1	1	2	1	2	11	1	3	3	2	Belgium	155	3	-0.25	0
3	1	5	1	2	1	0	2	3	3	France	156	1	7.75	12.75
3	1	5	1	2	5	0	2	3	3	France	156	2	7.75	12.75
3	1	5	1	2	11	0	2	3	3	France	156	3	17.75	47.75
1	1	4	1	2	1	0	3	2	1	UK	157	1	2.75	5.75
1	1	4	1	2	5	0	3	2	1	UK	157	2	2.75	5.75
1	1	4	1	2	11	0	3	2	1	UK	157	3	5.75	7.75
1	1	2	1	2	3	0	1	2	1	Spain	158	1	-1.25	-0.25
1	1	2	1	2	9	0	1	2	1	Spain	158	2	-1.25	-0.25
1	1	2	1	2	15	0	1	2	1	Spain	158	3	0	0.75
3	3	4	2	2	2	0	3	2	1	France	159	1	0.75	2.75
3	3	4	2	2	6	0	3	2	1	France	159	2	2.75	5.75
3	3	4	2	2	12	0	3	2	1	France	159	3	2.75	5.75
1	1	3	1	2	3	0	3	1	2	UK	160	1		-1.75
1	1	3	1	2	8	0	3	1	2	UK	160	2	47.75
1	1	3	1	2	14	0	3	1	2	UK	160	3	-1.25	-0.25
1	3	3	2	2	3	0	1	1	3	Spain	161	1		-1.75
1	3	3	2	2	9	0	1	1	3	Spain	161	2		-1.75
1	3	3	2	2	15	0	1	1	3	Spain	161	3		-1.75
1	1	2	1	2	3	0	1	4	1	UK	162	1		-1.75
1	1	2	1	2	8	0	1	4	1	UK	162	2	7.75	12.75
1	1	2	1	2	14	0	1	4	1	UK	162	3	5.75	7.75
1	3	3	1	2	3	0	3	3	2	UK	163	1	-1.25	-0.25
1	3	3	1	2	8	0	3	3	2	UK	163	2	-0.25	0
1	3	3	1	2	14	0	3	3	2	UK	163	3	0	0.75
2	2	3	2	2	1	1	3	2	2	UK	164	1	5.75	7.75
2	2	3	2	2	4	1	3	2	2	UK	164	2	7.75	12.75
2	2	3	2	2	10	1	3	2	2	UK	164	3	5.75	7.75
1	1	4	2	2	3	1	2	2	2	Spain	165	1		-1.75
1	1	4	2	2	8	1	2	2	2	Spain	165	2		-1.75
1	1	4	2	2	14	1	2	2	2	Spain	165	3		-1.75
3	3	5	2	2	2	0	3	2	1	UK	166	1	2.75	5.75
3	3	5	2	2	7	0	3	2	1	UK	166	2	-1.25	-0.25
3	3	5	2	2	13	0	3	2	1	UK	166	3	-0.25	0
3	3	5	1	2	2	1	3	4	2	Spain	167	1	0.75	2.75
3	3	5	1	2	6	1	3	4	2	Spain	167	2	0	0.75
3	3	5	1	2	12	1	3	4	2	Spain	167	3	0	0.75
3	3	3	1	2	2	0	1	4	3	Netherlands	168	1	12.75	17.75
3	3	3	1	2	6	0	1	4	3	Netherlands	168	2	17.75	47.75
3	3	3	1	2	12	0	1	4	3	Netherlands	168	3	17.75	47.75
1	1	4	1	1	2	0	3	4	4	UK	169	1	0.75	2.75
1	1	4	1	1	7	0	3	4	4	UK	169	2	-0.25	0
1	1	4	1	1	13	0	3	4	4	UK	169	3	-1.25	-0.25
3	3	5	2	2	3	0	3	2	3	Spain	170	1		-1.75
3	3	5	2	2	9	0	3	2	3	Spain	170	2		-1.75
3	3	5	2	2	15	0	3	2	3	Spain	170	3	47.75
1	1	1	2	2	2	0	3	2	4	France	171	1	0	0.75
1	1	1	2	2	6	0	3	2	4	France	171	2	0	0.75
1	1	1	2	2	12	0	3	2	4	France	171	3		-1.75
1	2	5	1	1	2	0	3	3	4	France	172	1	0.75	2.75
1	2	5	1	1	6	0	3	3	4	France	172	2	0.75	2.75
1	2	5	1	1	12	0	3	3	4	France	172	3	47.75
1	1	3	2	1	2	0	2	1	1	Netherlands	173	1	0	0.75
1	1	3	2	1	6	0	2	1	1	Netherlands	173	2	0	0.75
1	1	3	2	1	12	0	2	1	1	Netherlands	173	3	5.75	7.75
1	1	5	2	2	2	0	1	1	4	Spain	174	1	0.75	2.75
1	1	5	2	2	6	0	1	1	4	Spain	174	2	0.75	2.75
1	1	5	2	2	12	0	1	1	4	Spain	174	3	0	0.75
1	1	4	1	2	2	0	3	3	4	Netherlands	175	1	2.75	5.75
1	1	4	1	2	7	0	3	3	4	Netherlands	175	2		-1.75
1	1	4	1	2	13	0	3	3	4	Netherlands	175	3		-1.75
1	1	1	1	2	1	1	2	4	2	Spain	176	1	2.75	5.75
1	1	1	1	2	5	1	2	4	2	Spain	176	2	-1.25	-0.25
1	1	1	1	2	11	1	2	4	2	Spain	176	3	0	0.75
1	1	2	2	2	2	0	3	2	5	Netherlands	177	1	7.75	12.75
1	1	2	2	2	7	0	3	2	5	Netherlands	177	2	-0.25	0
1	1	2	2	2	13	0	3	2	5	Netherlands	177	3	-0.25	0
1	1	3	2	1	1	0	2	2	2	Netherlands	178	1	0	0.75
1	1	3	2	1	5	0	2	2	2	Netherlands	178	2	-0.25	0
1	1	3	2	1	11	0	2	2	2	Netherlands	178	3	0	0.75
2	3	1	2	2	2	1	2	2	2	France	179	1	47.75
2	3	1	2	2	6	1	2	2	2	France	179	2	47.75
2	3	1	2	2	12	1	2	2	2	France	179	3	47.75
2	2	4	2	2	2	1	1	2	3	Netherlands	180	1	2.75	5.75
2	2	4	2	2	7	1	1	2	3	Netherlands	180	2	5.75	7.75
2	2	4	2	2	13	1	1	2	3	Netherlands	180	3	5.75	7.75
1	1	5	1	2	1	0	2	2	4	France	181	1	0	0.75
1	1	5	1	2	5	0	2	2	4	France	181	2	0	0.75
1	1	5	1	2	11	0	2	2	4	France	181	3	0	0.75
3	3	1	2	2	3	0	1	2	5	Netherlands	182	1	-0.25	0
3	3	1	2	2	8	0	1	2	5	Netherlands	182	2	0	0.75
3	3	1	2	2	14	0	1	2	5	Netherlands	182	3	-1.25	-0.25
2	2	5	2	2	3	0	2	2	1	France	183	1		-1.75
2	2	5	2	2	8	0	2	2	1	France	183	2	7.75	12.75
2	2	5	2	2	14	0	2	2	1	France	183	3	5.75	7.75
1	1	2	1	2	2	1	2	3	2	UK	184	1	0	0.75
1	1	2	1	2	6	1	2	3	2	UK	184	2	0	0.75
1	1	2	1	2	12	1	2	3	2	UK	184	3	-0.25	0
2	3	5	1	2	3	0	3	4	3	France	185	1	0.75	2.75
2	3	5	1	2	9	0	3	4	3	France	185	2	0.75	2.75
2	3	5	1	2	15	0	3	4	3	France	185	3	7.75	12.75
2	2	2	2	2	2	0	1	1	1	France	186	1	47.75
2	2	2	2	2	7	0	1	1	1	France	186	2	47.75
2	2	2	2	2	13	0	1	1	1	France	186	3	47.75
1	1	3	1	2	1	0	1	4	5	UK	187	1	-0.25	0
1	1	3	1	2	4	0	1	4	5	UK	187	2	-0.25	0
1	1	3	1	2	10	0	1	4	5	UK	187	3		-1.75
1	1	5	1	1	1	0	2	1	5	Belgium	188	1	0.75	2.75
1	1	5	1	1	4	0	2	1	5	Belgium	188	2	0.75	2.75
1	1	5	1	1	10	0	2	1	5	Belgium	188	3	-0.25	0
1	1	3	1	2	3	0	1	3	4	France	189	1	-1.25	-0.25
1	1	3	1	2	8	0	1	3	4	France	189	2	0	0.75
1	1	3	1	2	14	0	1	3	4	France	189	3	0	0.75
3	3	3	1	1	1	0	2	4	5	Netherlands	190	1	2.75	5.75
3	3	3	1	1	5	0	2	4	5	Netherlands	190	2	7.75	12.75
3	3	3	1	1	11	0	2	4	5	Netherlands	190	3	-1.25	-0.25
3	3	4	2	2	2	0	3	4	4	UK	191	1	47.75
3	3	4	2	2	7	0	3	4	4	UK	191	2	47.75
3	3	4	2	2	13	0	3	4	4	UK	191	3	47.75
3	1	2	2	2	2	0	2	1	1	Spain	192	1	0.75	2.75
3	1	2	2	2	6	0	2	1	1	Spain	192	2	0.75	2.75
3	1	2	2	2	12	0	2	1	1	Spain	192	3	0.75	2.75
2	2	4	2	2	2	0	2	3	3	Netherlands	193	1	0.75	2.75
2	2	4	2	2	6	0	2	3	3	Netherlands	193	2	2.75	5.75
2	2	4	2	2	12	0	2	3	3	Netherlands	193	3	47.75
1	1	1	2	2	3	1	1	1	1	France	194	1		-1.75
1	1	1	2	2	8	1	1	1	1	France	194	2		-1.75
1	1	1	2	2	14	1	1	1	1	France	194	3		-1.75
1	1	3	1	2	2	0	1	3	3	UK	195	1	0	0.75
1	1	3	1	2	6	0	1	3	3	UK	195	2	0	0.75
1	1	3	1	2	12	0	1	3	3	UK	195	3	-0.25	0
3	3	3	1	1	1	0	1	2	5	Netherlands	196	1	0	0.75
3	3	3	1	1	5	0	1	2	5	Netherlands	196	2	-0.25	0
3	3	3	1	1	11	0	1	2	5	Netherlands	196	3	-1.25	-0.25
1	1	3	2	2	1	0	3	1	4	France	197	1	0	0.75
1	1	3	2	2	5	0	3	1	4	France	197	2	0	0.75
1	1	3	2	2	11	0	3	1	4	France	197	3	0	0.75
3	1	3	1	2	1	0	1	2	1	Netherlands	198	1	5.75	7.75
3	1	3	1	2	4	0	1	2	1	Netherlands	198	2	2.75	5.75
3	1	3	1	2	10	0	1	2	1	Netherlands	198	3	5.75	7.75
3	3	1	2	2	2	0	1	1	3	Spain	199	1	-0.25	0
3	3	1	2	2	6	0	1	1	3	Spain	199	2	0	0.75
3	3	1	2	2	12	0	1	1	3	Spain	199	3		-1.75
2	2	2	2	1	2	0	2	1	4	UK	200	1	47.75
2	2	2	2	1	7	0	2	1	4	UK	200	2	47.75
2	2	2	2	1	13	0	2	1	4	UK	200	3	47.75
3	3	3	2	1	2	0	2	1	2	France	201	1	7.75	12.75
3	3	3	2	1	6	0	2	1	2	France	201	2	7.75	12.75
3	3	3	2	1	12	0	2	1	2	France	201	3	5.75	7.75
1	3	5	1	1	3	0	2	1	3	Netherlands	202	1	-1.25	-0.25
1	3	5	1	1	8	0	2	1	3	Netherlands	202	2	-1.25	-0.25
1	3	5	1	1	14	0	2	1	3	Netherlands	202	3	-1.25	-0.25
1	3	4	2	2	3	0	2	2	1	UK	203	1	-0.25	0
1	3	4	2	2	9	0	2	2	1	UK	203	2	-0.25	0
1	3	4	2	2	15	0	2	2	1	UK	203	3	-0.25	0
3	3	2	2	2	1	0	2	2	1	France	204	1	0	0.75
3	3	2	2	2	4	0	2	2	1	France	204	2	2.75	5.75
3	3	2	2	2	10	0	2	2	1	France	204	3	2.75	5.75
2	2	3	1	2	3	0	2	1	4	Netherlands	205	1	47.75
2	2	3	1	2	8	0	2	1	4	Netherlands	205	2	47.75
2	2	3	1	2	14	0	2	1	4	Netherlands	205	3	47.75
3	3	4	2	2	1	0	3	2	1	Netherlands	206	1	0	0.75
3	3	4	2	2	4	0	3	2	1	Netherlands	206	2	0	0.75
3	3	4	2	2	10	0	3	2	1	Netherlands	206	3	0	0.75
3	1	2	2	2	1	0	1	2	4	UK	207	1	0	0.75
3	1	2	2	2	5	0	1	2	4	UK	207	2	0	0.75
3	1	2	2	2	11	0	1	2	4	UK	207	3	2.75	5.75
3	3	4	1	2	2	0	1	1	1	France	208	1	0.75	2.75
3	3	4	1	2	7	0	1	1	1	France	208	2	0.75	2.75
3	3	4	1	2	13	0	1	1	1	France	208	3	0	0.75
1	1	4	1	2	3	0	1	4	2	UK	209	1	-0.25	0
1	1	4	1	2	8	0	1	4	2	UK	209	2	-0.25	0
1	1	4	1	2	14	0	1	4	2	UK	209	3	-0.25	0
3	3	2	1	1	3	0	1	1	4	France	210	1		-1.75
3	3	2	1	1	9	0	1	1	4	France	210	2		-1.75
3	3	2	1	1	15	0	1	1	4	France	210	3		-1.75
3	1	3	1	1	2	0	1	2	3	UK	211	1	2.75	5.75
3	1	3	1	1	6	0	1	2	3	UK	211	2	2.75	5.75
3	1	3	1	1	12	0	1	2	3	UK	211	3	0.75	2.75
2	2	1	2	2	2	0	1	3	3	France	212	1	47.75
2	2	1	2	2	6	0	1	3	3	France	212	2	47.75
2	2	1	2	2	12	0	1	3	3	France	212	3	47.75
3	3	5	2	1	3	0	3	1	1	France	213	1	7.75	12.75
3	3	5	2	1	9	0	3	1	1	France	213	2	5.75	7.75
3	3	5	2	1	15	0	3	1	1	France	213	3	5.75	7.75
3	3	4	2	1	2	0	1	1	1	Belgium	214	1	0	0.75
3	3	4	2	1	7	0	1	1	1	Belgium	214	2	0	0.75
3	3	4	2	1	13	0	1	1	1	Belgium	214	3	0	0.75
3	1	2	2	2	2	0	2	3	1	Netherlands	215	1	2.75	5.75
3	1	2	2	2	7	0	2	3	1	Netherlands	215	2	2.75	5.75
3	1	2	2	2	13	0	2	3	1	Netherlands	215	3	2.75	5.75
3	2	3	2	1	2	0	3	2	5	France	216	1	47.75
3	2	3	2	1	6	0	3	2	5	France	216	2	47.75
3	2	3	2	1	12	0	3	2	5	France	216	3	47.75
1	1	5	2	2	2	0	2	2	3	Spain	217	1	0.75	2.75
1	1	5	2	2	7	0	2	2	3	Spain	217	2		-1.75
1	1	5	2	2	13	0	2	2	3	Spain	217	3		-1.75
2	2	1	2	2	3	0	1	2	4	France	218	1		-1.75
2	2	1	2	2	9	0	1	2	4	France	218	2		-1.75
2	2	1	2	2	15	0	1	2	4	France	218	3	0.75	2.75
1	1	5	2	2	2	0	3	4	4	Netherlands	219	1	2.75	5.75
1	1	5	2	2	7	0	3	4	4	Netherlands	219	2	0	0.75
1	1	5	2	2	13	0	3	4	4	Netherlands	219	3	0.75	2.75
3	3	4	2	2	1	0	2	4	4	Netherlands	220	1	2.75	5.75
3	3	4	2	2	4	0	2	4	4	Netherlands	220	2	7.75	12.75
3	3	4	2	2	10	0	2	4	4	Netherlands	220	3	7.75	12.75
3	3	2	1	1	2	0	1	2	5	Netherlands	221	1	2.75	5.75
3	3	2	1	1	6	0	1	2	5	Netherlands	221	2	2.75	5.75
3	3	2	1	1	12	0	1	2	5	Netherlands	221	3	-1.25	-0.25
2	3	4	1	1	2	0	3	2	3	Belgium	222	1	47.75
2	3	4	1	1	6	0	3	2	3	Belgium	222	2	47.75
2	3	4	1	1	12	0	3	2	3	Belgium	222	3	47.75
2	2	3	2	2	2	0	2	1	3	UK	223	1	47.75
2	2	3	2	2	6	0	2	1	3	UK	223	2	47.75
2	2	3	2	2	12	0	2	1	3	UK	223	3	47.75
3	3	3	2	2	2	1	3	4	2	UK	224	1	2.75	5.75
3	3	3	2	2	7	1	3	4	2	UK	224	2	0.75	2.75
3	3	3	2	2	13	1	3	4	2	UK	224	3	-1.25	-0.25
3	3	2	2	2	3	0	2	4	5	France	225	1	0.75	2.75
3	3	2	2	2	8	0	2	4	5	France	225	2	0.75	2.75
3	3	2	2	2	14	0	2	4	5	France	225	3	5.75	7.75
3	2	2	2	1	2	0	3	1	3	Belgium	226	1	7.75	12.75
3	2	2	2	1	7	0	3	1	3	Belgium	226	2	7.75	12.75
3	2	2	2	1	13	0	3	1	3	Belgium	226	3	0.75	2.75
3	1	2	1	2	2	0	1	1	4	Belgium	227	1	0	0.75
3	1	2	1	2	6	0	1	1	4	Belgium	227	2	0	0.75
3	1	2	1	2	12	0	1	1	4	Belgium	227	3	0	0.75
2	2	3	1	2	3	0	1	1	4	UK	228	1	0.75	2.75
2	2	3	1	2	8	0	1	1	4	UK	228	2	0.75	2.75
2	2	3	1	2	14	0	1	1	4	UK	228	3	0.75	2.75
3	1	3	2	2	2	1	1	1	2	France	229	1	5.75	7.75
3	1	3	2	2	7	1	1	1	2	France	229	2	5.75	7.75
3	1	3	2	2	13	1	1	1	2	France	229	3	2.75	5.75
3	3	5	2	2	1	0	1	2	3	Belgium	230	1	0.75	2.75
3	3	5	2	2	4	0	1	2	3	Belgium	230	2	0	0.75
3	3	5	2	2	10	0	1	2	3	Belgium	230	3	0	0.75
2	2	5	1	1	3	0	3	2	1	France	231	1	0	0.75
2	2	5	1	1	9	0	3	2	1	France	231	2	0	0.75
2	2	5	1	1	15	0	3	2	1	France	231	3	47.75
1	1	2	2	2	1	0	3	2	3	UK	232	1	0	0.75
1	1	2	2	2	4	0	3	2	3	UK	232	2	0	0.75
1	1	2	2	2	10	0	3	2	3	UK	232	3	-0.25	0
1	1	3	1	1	2	0	2	2	5	UK	233	1	0	0.75
1	1	3	1	1	7	0	2	2	5	UK	233	2	0	0.75
1	1	3	1	1	13	0	2	2	5	UK	233	3	0	0.75
2	2	2	1	2	2	0	1	1	5	UK	234	1	47.75
2	2	2	1	2	6	0	1	1	5	UK	234	2	47.75
2	2	2	1	2	12	0	1	1	5	UK	234	3	47.75
3	2	3	2	2	1	0	1	2	5	UK	235	1	0.75	2.75
3	2	3	2	2	5	0	1	2	5	UK	235	2	-0.25	0
3	2	3	2	2	11	0	1	2	5	UK	235	3	0.75	2.75
3	3	4	1	2	3	0	3	3	4	UK	236	1	-0.25	0
3	3	4	1	2	9	0	3	3	4	UK	236	2	-0.25	0
3	3	4	1	2	15	0	3	3	4	UK	236	3	0	0.75
1	1	5	2	2	1	0	1	1	5	UK	237	1	0	0.75
1	1	5	2	2	4	0	1	1	5	UK	237	2	0	0.75
1	1	5	2	2	10	0	1	1	5	UK	237	3	-1.25	-0.25
3	3	3	2	2	2	0	3	3	3	Spain	238	1	0.75	2.75
3	3	3	2	2	6	0	3	3	3	Spain	238	2	0.75	2.75
3	3	3	2	2	12	0	3	3	3	Spain	238	3		-1.75
1	1	3	1	2	2	0	3	3	5	Netherlands	239	1	-0.25	0
1	1	3	1	2	6	0	3	3	5	Netherlands	239	2	-0.25	0
1	1	3	1	2	12	0	3	3	5	Netherlands	239	3		-1.75
3	3	4	2	1	1	0	1	2	1	Netherlands	240	1	0	0.75
3	3	4	2	1	4	0	1	2	1	Netherlands	240	2	0	0.75
3	3	4	2	1	10	0	1	2	1	Netherlands	240	3	12.75	17.75
2	2	3	2	2	2	0	2	1	5	UK	241	1	47.75
2	2	3	2	2	6	0	2	1	5	UK	241	2	47.75
2	2	3	2	2	12	0	2	1	5	UK	241	3	47.75
3	3	4	2	2	2	0	2	3	1	Netherlands	242	1	0	0.75
3	3	4	2	2	7	0	2	3	1	Netherlands	242	2	-1.25	-0.25
3	3	4	2	2	13	0	2	3	1	Netherlands	242	3	-1.25	-0.25
1	1	2	1	2	2	0	2	3	3	Belgium	243	1	-0.25	0
1	1	2	1	2	6	0	2	3	3	Belgium	243	2	-0.25	0
1	1	2	1	2	12	0	2	3	3	Belgium	243	3	-0.25	0
3	3	2	1	2	1	0	1	2	1	France	244	1	2.75	5.75
3	3	2	1	2	4	0	1	2	1	France	244	2	2.75	5.75
3	3	2	1	2	10	0	1	2	1	France	244	3	2.75	5.75
1	1	2	1	2	2	0	1	1	3	Spain	245	1	0	0.75
1	1	2	1	2	7	0	1	1	3	Spain	245	2	0.75	2.75
1	1	2	1	2	13	0	1	1	3	Spain	245	3	0.75	2.75
1	1	4	1	2	3	0	1	2	3	UK	246	1		-1.75
1	1	4	1	2	9	0	1	2	3	UK	246	2		-1.75
1	1	4	1	2	15	0	1	2	3	UK	246	3	-1.25	-0.25
3	1	4	1	2	1	0	1	2	1	Spain	247	1	0.75	2.75
3	1	4	1	2	5	0	1	2	1	Spain	247	2	-1.75	-1.25
3	1	4	1	2	11	0	1	2	1	Spain	247	3	-0.25	0
2	2	2	2	2	2	0	2	2	3	Netherlands	248	1	47.75
2	2	2	2	2	6	0	2	2	3	Netherlands	248	2	47.75
2	2	2	2	2	12	0	2	2	3	Netherlands	248	3	12.75	17.75
1	1	2	1	1	2	0	1	2	1	UK	249	1	-0.25	0
1	1	2	1	1	6	0	1	2	1	UK	249	2	-0.25	0
1	1	2	1	1	12	0	1	2	1	UK	249	3	-0.25	0
3	3	5	1	2	2	1	2	2	2	Spain	250	1	0.75	2.75
3	3	5	1	2	7	1	2	2	2	Spain	250	2	-1.25	-0.25
3	3	5	1	2	13	1	2	2	2	Spain	250	3	-1.25	-0.25
2	2	3	2	2	2	0	2	4	4	Netherlands	251	1	47.75
2	2	3	2	2	6	0	2	4	4	Netherlands	251	2	47.75
2	2	3	2	2	12	0	2	4	4	Netherlands	251	3	47.75
3	3	3	2	2	1	0	2	2	5	France	252	1	47.75
3	3	3	2	2	4	0	2	2	5	France	252	2	47.75
3	3	3	2	2	10	0	2	2	5	France	252	3	47.75
3	1	2	1	2	1	0	1	3	4	Belgium	253	1	-0.25	0
3	1	2	1	2	4	0	1	3	4	Belgium	253	2	0	0.75
3	1	2	1	2	10	0	1	3	4	Belgium	253	3	0	0.75
1	3	3	1	2	1	0	2	3	3	France	254	1	2.75	5.75
1	3	3	1	2	5	0	2	3	3	France	254	2	2.75	5.75
1	3	3	1	2	11	0	2	3	3	France	254	3	2.75	5.75
2	2	1	2	1	1	0	1	2	3	France	255	1	0	0.75
2	2	1	2	1	4	0	1	2	3	France	255	2	0	0.75
2	2	1	2	1	10	0	1	2	3	France	255	3	0	0.75
1	1	3	2	2	1	0	1	1	3	Belgium	256	1	0	0.75
1	1	3	2	2	4	0	1	1	3	Belgium	256	2	-0.25	0
1	1	3	2	2	10	0	1	1	3	Belgium	256	3	0.75	2.75
2	2	5	2	1	3	0	1	1	5	Netherlands	257	1		-1.75
2	2	5	2	1	8	0	1	1	5	Netherlands	257	2	7.75	12.75
2	2	5	2	1	14	0	1	1	5	Netherlands	257	3	7.75	12.75
1	1	3	1	1	1	0	1	4	1	UK	258	1	17.75	47.75
1	1	3	1	1	5	0	1	4	1	UK	258	2	47.75
1	1	3	1	1	11	0	1	4	1	UK	258	3	47.75
1	2	2	2	1	1	0	1	2	4	Belgium	259	1	17.75	47.75
1	2	2	2	1	4	0	1	2	4	Belgium	259	2	47.75
1	2	2	2	1	10	0	1	2	4	Belgium	259	3	47.75
3	3	2	1	2	3	0	3	1	3	France	260	1		-1.75
3	3	2	1	2	8	0	3	1	3	France	260	2	0.75	2.75
3	3	2	1	2	14	0	3	1	3	France	260	3	0.75	2.75
1	3	5	1	2	1	0	2	2	5	UK	261	1	17.75	47.75
1	3	5	1	2	5	0	2	2	5	UK	261	2	17.75	47.75
1	3	5	1	2	11	0	2	2	5	UK	261	3	17.75	47.75
1	1	3	2	2	2	1	2	3	2	UK	262	1	2.75	5.75
1	1	3	2	2	7	1	2	3	2	UK	262	2	5.75	7.75
1	1	3	2	2	13	1	2	3	2	UK	262	3	5.75	7.75
1	1	2	2	2	1	0	2	2	5	UK	263	1	0	0.75
1	1	2	2	2	5	0	2	2	5	UK	263	2	-1.25	-0.25
1	1	2	2	2	11	0	2	2	5	UK	263	3	-1.25	-0.25
3	3	4	1	2	2	0	1	3	4	France	264	1	5.75	7.75
3	3	4	1	2	6	0	1	3	4	France	264	2	2.75	5.75
3	3	4	1	2	12	0	1	3	4	France	264	3	2.75	5.75
2	3	5	1	2	1	0	1	3	4	Belgium	265	1		-1.75
2	3	5	1	2	5	0	1	3	4	Belgium	265	2		-1.75
2	3	5	1	2	11	0	1	3	4	Belgium	265	3		-1.75
3	1	3	2	1	3	0	1	1	1	France	266	1	0.75	2.75
3	1	3	2	1	9	0	1	1	1	France	266	2	0.75	2.75
3	1	3	2	1	15	0	1	1	1	France	266	3	-0.25	0
2	1	4	1	1	2	0	3	2	2	Netherlands	267	1	47.75
2	1	4	1	1	7	0	3	2	2	Netherlands	267	2	47.75
2	1	4	1	1	13	0	3	2	2	Netherlands	267	3	12.75	17.75
1	1	1	1	2	1	0	2	2	5	Belgium	268	1	0	0.75
1	1	1	1	2	4	0	2	2	5	Belgium	268	2	0	0.75
1	1	1	1	2	10	0	2	2	5	Belgium	268	3		-1.75
1	1	5	1	1	1	0	3	4	5	Belgium	269	1	-0.25	0
1	1	5	1	1	5	0	3	4	5	Belgium	269	2	0	0.75
1	1	5	1	1	11	0	3	4	5	Belgium	269	3	0	0.75
3	3	3	1	1	2	0	1	2	1	UK	270	1	0.75	2.75
3	3	3	1	1	6	0	1	2	1	UK	270	2	0	0.75
3	3	3	1	1	12	0	1	2	1	UK	270	3	0	0.75
3	3	4	2	1	2	0	2	2	2	France	271	1	0.75	2.75
3	3	4	2	1	6	0	2	2	2	France	271	2	0.75	2.75
3	3	4	2	1	12	0	2	2	2	France	271	3	0.75	2.75
1	3	2	2	2	2	0	2	1	1	UK	272	1	0	0.75
1	3	2	2	2	6	0	2	1	1	UK	272	2	0	0.75
1	3	2	2	2	12	0	2	1	1	UK	272	3		-1.75
1	1	4	1	1	1	0	1	1	4	Belgium	273	1		-1.75
1	1	4	1	1	5	0	1	1	4	Belgium	273	2		-1.75
1	1	4	1	1	11	0	1	1	4	Belgium	273	3		-1.75
2	2	2	2	2	3	0	3	4	4	France	274	1		-1.75
2	2	2	2	2	8	0	3	4	4	France	274	2	47.75
2	2	2	2	2	14	0	3	4	4	France	274	3	47.75
3	3	4	1	1	3	0	2	2	5	Netherlands	275	1	47.75
3	3	4	1	1	9	0	2	2	5	Netherlands	275	2	12.75	17.75
3	3	4	1	1	15	0	2	2	5	Netherlands	275	3	2.75	5.75
3	3	5	2	2	2	0	2	2	4	Netherlands	276	1	0.75	2.75
3	3	5	2	2	6	0	2	2	4	Netherlands	276	2	-0.25	0
3	3	5	2	2	12	0	2	2	4	Netherlands	276	3	0.75	2.75
2	2	3	1	2	1	0	2	2	4	Netherlands	277	1	47.75
2	2	3	1	2	4	0	2	2	4	Netherlands	277	2	47.75
2	2	3	1	2	10	0	2	2	4	Netherlands	277	3	47.75
3	3	5	1	2	3	0	1	2	5	France	278	1	0.75	2.75
3	3	5	1	2	8	0	1	2	5	France	278	2	0.75	2.75
3	3	5	1	2	14	0	1	2	5	France	278	3	-1.25	-0.25
1	1	3	2	2	2	0	3	1	1	Spain	279	1	0.75	2.75
1	1	3	2	2	7	0	3	1	1	Spain	279	2	-1.75	-1.25
1	1	3	2	2	13	0	3	1	1	Spain	279	3	-1.75	-1.25
2	2	2	2	2	1	0	1	1	1	Spain	280	1	47.75
2	2	2	2	2	5	0	1	1	1	Spain	280	2	47.75
2	2	2	2	2	11	0	1	1	1	Spain	280	3	47.75
2	2	5	1	2	1	0	1	2	3	France	281	1	2.75	5.75
2	2	5	1	2	4	0	1	2	3	France	281	2	7.75	12.75
2	2	5	1	2	10	0	1	2	3	France	281	3	7.75	12.75
2	2	2	2	2	2	0	3	2	4	Belgium	282	1	47.75
2	2	2	2	2	6	0	3	2	4	Belgium	282	2	47.75
2	2	2	2	2	12	0	3	2	4	Belgium	282	3	47.75
1	1	4	2	2	1	0	1	2	2	Spain	283	1	47.75
1	1	4	2	2	4	0	1	2	2	Spain	283	2	12.75	17.75
1	1	4	2	2	10	0	1	2	2	Spain	283	3	7.75	12.75
1	1	2	1	2	3	0	1	3	4	Belgium	284	1	0	0.75
1	1	2	1	2	8	0	1	3	4	Belgium	284	2	0	0.75
1	1	2	1	2	14	0	1	3	4	Belgium	284	3	-0.25	0
3	3	5	2	1	1	0	1	1	5	Belgium	285	1	47.75
3	3	5	2	1	4	0	1	1	5	Belgium	285	2	47.75
3	3	5	2	1	10	0	1	1	5	Belgium	285	3	12.75	17.75
1	1	2	1	2	3	0	3	3	1	France	286	1	-1.25	-0.25
1	1	2	1	2	9	0	3	3	1	France	286	2	-1.25	-0.25
1	1	2	1	2	15	0	3	3	1	France	286	3	-0.25	0
1	1	5	2	2	1	0	3	1	1	Spain	287	1	0.75	2.75
1	1	5	2	2	4	0	3	1	1	Spain	287	2	0.75	2.75
1	1	5	2	2	10	0	3	1	1	Spain	287	3	-0.25	0
3	3	5	2	2	2	0	3	2	1	Spain	288	1	2.75	5.75
3	3	5	2	2	7	0	3	2	1	Spain	288	2	-1.25	-0.25
3	3	5	2	2	13	0	3	2	1	Spain	288	3	-1.25	-0.25
3	3	5	2	2	1	0	1	3	4	Belgium	289	1	2.75	5.75
3	3	5	2	2	5	0	1	3	4	Belgium	289	2		-1.75
3	3	5	2	2	11	0	1	3	4	Belgium	289	3	-1.25	-0.25
3	3	4	1	2	3	1	3	2	2	Netherlands	290	1	0.75	2.75
3	3	4	1	2	9	1	3	2	2	Netherlands	290	2	0.75	2.75
3	3	4	1	2	15	1	3	2	2	Netherlands	290	3	0.75	2.75
2	3	2	1	1	3	0	2	3	3	France	291	1	-1.25	-0.25
2	3	2	1	1	9	0	2	3	3	France	291	2	2.75	5.75
2	3	2	1	1	15	0	2	3	3	France	291	3	2.75	5.75
3	3	4	1	2	3	0	3	4	3	France	292	1	-1.25	-0.25
3	3	4	1	2	9	0	3	4	3	France	292	2	0.75	2.75
3	3	4	1	2	15	0	3	4	3	France	292	3	0.75	2.75
3	3	1	2	1	1	0	1	2	5	Netherlands	293	1	0.75	2.75
3	3	1	2	1	4	0	1	2	5	Netherlands	293	2	0.75	2.75
3	3	1	2	1	10	0	1	2	5	Netherlands	293	3	0.75	2.75
1	1	2	1	2	1	0	3	3	5	Belgium	294	1	0.75	2.75
1	1	2	1	2	4	0	3	3	5	Belgium	294	2	0.75	2.75
1	1	2	1	2	10	0	3	3	5	Belgium	294	3	0	0.75
2	3	2	1	2	1	0	1	2	3	France	295	1	2.75	5.75
2	3	2	1	2	5	0	1	2	3	France	295	2	2.75	5.75
2	3	2	1	2	11	0	1	2	3	France	295	3	2.75	5.75
1	1	4	1	2	2	0	3	2	1	Spain	296	1	12.75	17.75
1	1	4	1	2	6	0	3	2	1	Spain	296	2	-0.25	0
1	1	4	1	2	12	0	3	2	1	Spain	296	3	-0.25	0
2	1	5	1	2	1	0	2	1	1	UK	297	1	0	0.75
2	1	5	1	2	4	0	2	1	1	UK	297	2	-0.25	0
2	1	5	1	2	10	0	2	1	1	UK	297	3	17.75	47.75
3	3	5	2	2	2	0	2	2	1	Netherlands	298	1	0	0.75
3	3	5	2	2	7	0	2	2	1	Netherlands	298	2		-1.75
3	3	5	2	2	13	0	2	2	1	Netherlands	298	3		-1.75
3	3	2	1	2	1	0	2	2	4	Spain	299	1	47.75
3	3	2	1	2	4	0	2	2	4	Spain	299	2	47.75
3	3	2	1	2	10	0	2	2	4	Spain	299	3	47.75
1	1	2	2	2	2	0	1	1	5	UK	300	1	-0.25	0
1	1	2	2	2	7	0	1	1	5	UK	300	2		-1.75
1	1	2	2	2	13	0	1	1	5	UK	300	3		-1.75
1	1	4	1	2	1	0	1	2	3	France	301	1	0.75	2.75
1	1	4	1	2	4	0	1	2	3	France	301	2	-0.25	0
1	1	4	1	2	10	0	1	2	3	France	301	3		-1.75
1	1	2	2	2	2	0	1	4	3	Netherlands	302	1	2.75	5.75
1	1	2	2	2	7	0	1	4	3	Netherlands	302	2	2.75	5.75
1	1	2	2	2	13	0	1	4	3	Netherlands	302	3	2.75	5.75
3	3	4	2	2	2	0	3	2	1	Spain	303	1	47.75
3	3	4	2	2	7	0	3	2	1	Spain	303	2	47.75
3	3	4	2	2	13	0	3	2	1	Spain	303	3	47.75
2	2	3	1	2	3	1	2	3	2	UK	304	1	47.75
2	2	3	1	2	8	1	2	3	2	UK	304	2	47.75
2	2	3	1	2	14	1	2	3	2	UK	304	3	47.75
1	1	5	1	2	3	1	3	4	1	UK	305	1	47.75
1	1	5	1	2	9	1	3	4	1	UK	305	2	47.75
1	1	5	1	2	15	1	3	4	1	UK	305	3	47.75
1	1	5	1	2	2	0	2	3	3	UK	306	1	0.75	2.75
1	1	5	1	2	6	0	2	3	3	UK	306	2	0.75	2.75
1	1	5	1	2	12	0	2	3	3	UK	306	3	0.75	2.75
3	3	3	2	2	1	0	2	2	3	UK	307	1	2.75	5.75
3	3	3	2	2	4	0	2	2	3	UK	307	2	2.75	5.75
3	3	3	2	2	10	0	2	2	3	UK	307	3	2.75	5.75
2	2	1	2	2	2	0	1	1	2	France	308	1	47.75
2	2	1	2	2	6	0	1	1	2	France	308	2	47.75
2	2	1	2	2	12	0	1	1	2	France	308	3	47.75
1	1	2	1	2	3	0	1	4	3	Spain	309	1		-1.75
1	1	2	1	2	9	0	1	4	3	Spain	309	2		-1.75
1	1	2	1	2	15	0	1	4	3	Spain	309	3		-1.75
3	1	4	1	2	1	1	3	1	1	France	310	1	47.75
3	1	4	1	2	4	1	3	1	1	France	310	2	47.75
3	1	4	1	2	10	1	3	1	1	France	310	3	17.75	47.75
3	3	3	2	2	3	1	2	2	2	France	311	1	0.75	2.75
3	3	3	2	2	8	1	2	2	2	France	311	2	2.75	5.75
3	3	3	2	2	14	1	2	2	2	France	311	3	2.75	5.75
3	3	2	2	2	2	0	1	2	2	Spain	312	1	-1.25	-0.25
3	3	2	2	2	6	0	1	2	2	Spain	312	2	0	0.75
3	3	2	2	2	12	0	1	2	2	Spain	312	3	0	0.75
1	1	2	2	2	1	0	3	4	1	Netherlands	313	1	2.75	5.75
1	1	2	2	2	5	0	3	4	1	Netherlands	313	2	0.75	2.75
1	1	2	2	2	11	0	3	4	1	Netherlands	313	3	0.75	2.75
1	3	4	2	2	1	0	2	1	1	Netherlands	314	1	7.75	12.75
1	3	4	2	2	4	0	2	1	1	Netherlands	314	2	7.75	12.75
1	3	4	2	2	10	0	2	1	1	Netherlands	314	3	7.75	12.75
3	1	2	2	2	2	0	1	2	3	France	315	1	47.75
3	1	2	2	2	7	0	1	2	3	France	315	2	12.75	17.75
3	1	2	2	2	13	0	1	2	3	France	315	3	5.75	7.75
3	1	2	2	2	2	0	2	4	3	France	316	1	2.75	5.75
3	1	2	2	2	6	0	2	4	3	France	316	2	2.75	5.75
3	1	2	2	2	12	0	2	4	3	France	316	3	-0.25	0
2	2	3	1	2	2	0	1	3	5	France	317	1	5.75	7.75
2	2	3	1	2	7	0	1	3	5	France	317	2	7.75	12.75
2	2	3	1	2	13	0	1	3	5	France	317	3	12.75	17.75
3	3	4	2	2	1	1	1	3	2	France	318	1	47.75
3	3	4	2	2	5	1	1	3	2	France	318	2	-1.25	-0.25
3	3	4	2	2	11	1	1	3	2	France	318	3	-1.75	-1.25
1	1	4	1	2	1	0	1	4	1	Belgium	319	1	2.75	5.75
1	1	4	1	2	4	0	1	4	1	Belgium	319	2	5.75	7.75
1	1	4	1	2	10	0	1	4	1	Belgium	319	3	7.75	12.75
3	3	4	2	2	3	0	1	2	4	France	320	1	-1.25	-0.25
3	3	4	2	2	9	0	1	2	4	France	320	2	0	0.75
3	3	4	2	2	15	0	1	2	4	France	320	3	0	0.75
1	1	5	1	2	2	0	3	2	1	UK	321	1	0	0.75
1	1	5	1	2	6	0	3	2	1	UK	321	2	0	0.75
1	1	5	1	2	12	0	3	2	1	UK	321	3	-0.25	0
3	3	5	2	2	3	1	1	1	2	Spain	322	1	-1.25	-0.25
3	3	5	2	2	9	1	1	1	2	Spain	322	2	-1.25	-0.25
3	3	5	2	2	15	1	1	1	2	Spain	322	3	0	0.75
3	3	2	2	2	1	0	3	4	1	Belgium	323	1	2.75	5.75
3	3	2	2	2	5	0	3	4	1	Belgium	323	2	-0.25	0
3	3	2	2	2	11	0	3	4	1	Belgium	323	3	0.75	2.75
1	1	3	2	2	3	0	1	4	3	Belgium	324	1		-1.75
1	1	3	2	2	9	0	1	4	3	Belgium	324	2		-1.75
1	1	3	2	2	15	0	1	4	3	Belgium	324	3		-1.75
2	3	3	2	2	3	0	1	2	1	Spain	325	1		-1.75
2	3	3	2	2	9	0	1	2	1	Spain	325	2		-1.75
2	3	3	2	2	15	0	1	2	1	Spain	325	3	47.75
3	3	5	2	2	1	0	3	1	1	Spain	326	1	0	0.75
3	3	5	2	2	4	0	3	1	1	Spain	326	2	0.75	2.75
3	3	5	2	2	10	0	3	1	1	Spain	326	3	-0.25	0
2	3	4	2	2	2	0	2	1	2	UK	327	1	47.75
2	3	4	2	2	6	0	2	1	2	UK	327	2	47.75
2	3	4	2	2	12	0	2	1	2	UK	327	3	47.75
1	1	5	1	1	1	0	2	2	2	France	328	1	0	0.75
1	1	5	1	1	4	0	2	2	2	France	328	2		-1.75
1	1	5	1	1	10	0	2	2	2	France	328	3	0	0.75
1	1	4	1	2	1	0	1	1	2	UK	329	1	2.75	5.75
1	1	4	1	2	5	0	1	1	2	UK	329	2	0.75	2.75
1	1	4	1	2	11	0	1	1	2	UK	329	3	-0.25	0
1	3	4	2	2	1	0	2	2	3	UK	330	1	0.75	2.75
1	3	4	2	2	5	0	2	2	3	UK	330	2	0	0.75
1	3	4	2	2	11	0	2	2	3	UK	330	3	-0.25	0
3	1	3	1	2	3	0	1	3	5	Netherlands	331	1		-1.75
3	1	3	1	2	9	0	1	3	5	Netherlands	331	2		-1.75
3	1	3	1	2	15	0	1	3	5	Netherlands	331	3		-1.75
3	3	5	2	2	3	0	3	2	3	Spain	332	1	-1.25	-0.25
3	3	5	2	2	8	0	3	2	3	Spain	332	2	0	0.75
3	3	5	2	2	14	0	3	2	3	Spain	332	3	-1.25	-0.25
3	3	3	2	2	3	0	3	1	2	France	333	1	0.75	2.75
3	3	3	2	2	8	0	3	1	2	France	333	2	2.75	5.75
3	3	3	2	2	14	0	3	1	2	France	333	3	0.75	2.75
3	3	3	1	1	2	0	1	2	5	France	334	1	47.75
3	3	3	1	1	6	0	1	2	5	France	334	2	47.75
3	3	3	1	1	12	0	1	2	5	France	334	3	47.75
1	3	3	1	2	3	0	2	4	5	Netherlands	335	1	7.75	12.75
1	3	3	1	2	8	0	2	4	5	Netherlands	335	2	7.75	12.75
1	3	3	1	2	14	0	2	4	5	Netherlands	335	3	7.75	12.75
3	3	2	2	1	1	0	2	2	4	Netherlands	336	1	0.75	2.75
3	3	2	2	1	5	0	2	2	4	Netherlands	336	2	0.75	2.75
3	3	2	2	1	11	0	2	2	4	Netherlands	336	3	0.75	2.75
1	1	4	1	1	2	0	3	3	5	UK	337	1	0	0.75
1	1	4	1	1	7	0	3	3	5	UK	337	2	-1.25	-0.25
1	1	4	1	1	13	0	3	3	5	UK	337	3	-1.25	-0.25
3	3	2	1	2	1	0	1	1	3	UK	338	1	2.75	5.75
3	3	2	1	2	4	0	1	1	3	UK	338	2	2.75	5.75
3	3	2	1	2	10	0	1	1	3	UK	338	3	7.75	12.75
3	1	5	1	2	2	1	3	4	3	Spain	339	1	0.75	2.75
3	1	5	1	2	6	1	3	4	3	Spain	339	2	0.75	2.75
3	1	5	1	2	12	1	3	4	3	Spain	339	3	2.75	5.75
3	1	4	1	1	3	0	3	1	5	UK	340	1	-1.25	-0.25
3	1	4	1	1	9	0	3	1	5	UK	340	2	-1.25	-0.25
3	1	4	1	1	15	0	3	1	5	UK	340	3	0.75	2.75
3	3	4	1	2	3	0	1	2	5	UK	341	1	-0.25	0
3	3	4	1	2	8	0	1	2	5	UK	341	2	0	0.75
3	3	4	1	2	14	0	1	2	5	UK	341	3	0	0.75
1	1	1	1	2	2	0	1	2	3	Spain	342	1	12.75	17.75
1	1	1	1	2	6	0	1	2	3	Spain	342	2	-0.25	0
1	1	1	1	2	12	0	1	2	3	Spain	342	3	-0.25	0
3	2	3	2	2	3	0	3	3	3	Belgium	343	1	0.75	2.75
3	2	3	2	2	9	0	3	3	3	Belgium	343	2	-1.25	-0.25
3	2	3	2	2	15	0	3	3	3	Belgium	343	3	0	0.75
2	1	1	1	2	2	1	3	2	1	Netherlands	344	1	2.75	5.75
2	1	1	1	2	6	1	3	2	1	Netherlands	344	2	7.75	12.75
2	1	1	1	2	12	1	3	2	1	Netherlands	344	3	12.75	17.75
2	3	5	1	2	3	0	3	2	4	Spain	345	1		-1.75
2	3	5	1	2	9	0	3	2	4	Spain	345	2	47.75
2	3	5	1	2	15	0	3	2	4	Spain	345	3	47.75
3	3	2	2	2	2	0	2	2	3	Netherlands	346	1	0.75	2.75
3	3	2	2	2	7	0	2	2	3	Netherlands	346	2	0.75	2.75
3	3	2	2	2	13	0	2	2	3	Netherlands	346	3	0.75	2.75
1	1	3	1	2	1	1	1	2	2	UK	347	1	0.75	2.75
1	1	3	1	2	4	1	1	2	2	UK	347	2	0.75	2.75
1	1	3	1	2	10	1	1	2	2	UK	347	3	0.75	2.75
3	3	5	2	1	1	0	1	1	2	Spain	348	1	0.75	2.75
3	3	5	2	1	4	0	1	1	2	Spain	348	2	0.75	2.75
3	3	5	2	1	10	0	1	1	2	Spain	348	3		-1.75
1	1	5	1	2	1	0	1	3	3	Spain	349	1	-0.25	0
1	1	5	1	2	5	0	1	3	3	Spain	349	2	-0.25	0
1	1	5	1	2	11	0	1	3	3	Spain	349	3		-1.75
3	3	3	1	1	1	0	2	2	1	France	350	1	0.75	2.75
3	3	3	1	1	4	0	2	2	1	France	350	2	2.75	5.75
3	3	3	1	1	10	0	2	2	1	France	350	3	2.75	5.75
3	3	2	2	2	1	0	1	4	1	Belgium	351	1	0	0.75
3	3	2	2	2	4	0	1	4	1	Belgium	351	2	0	0.75
3	3	2	2	2	10	0	1	4	1	Belgium	351	3	-1.25	-0.25
3	2	5	2	2	3	1	2	1	2	France	352	1	0	0.75
3	2	5	2	2	8	1	2	1	2	France	352	2	0.75	2.75
3	2	5	2	2	14	1	2	1	2	France	352	3	0.75	2.75
3	3	2	2	2	3	0	3	3	3	France	353	1	0.75	2.75
3	3	2	2	2	8	0	3	3	3	France	353	2	0.75	2.75
3	3	2	2	2	14	0	3	3	3	France	353	3	0.75	2.75
3	2	1	1	2	2	0	1	2	5	Belgium	354	1	47.75
3	2	1	1	2	7	0	1	2	5	Belgium	354	2	47.75
3	2	1	1	2	13	0	1	2	5	Belgium	354	3	7.75	12.75
3	3	2	2	2	1	0	1	2	3	France	355	1	7.75	12.75
3	3	2	2	2	4	0	1	2	3	France	355	2	5.75	7.75
3	3	2	2	2	10	0	1	2	3	France	355	3	2.75	5.75
3	3	3	1	1	2	0	2	3	2	Netherlands	356	1	0	0.75
3	3	3	1	1	6	0	2	3	2	Netherlands	356	2	0	0.75
3	3	3	1	1	12	0	2	3	2	Netherlands	356	3	0.75	2.75
1	1	2	2	2	3	1	1	2	2	Spain	357	1	47.75
1	1	2	2	2	9	1	1	2	2	Spain	357	2	47.75
1	1	2	2	2	15	1	1	2	2	Spain	357	3	47.75
1	1	4	1	2	1	0	2	2	1	Spain	358	1	0	0.75
1	1	4	1	2	4	0	2	2	1	Spain	358	2	0	0.75
1	1	4	1	2	10	0	2	2	1	Spain	358	3	-0.25	0
3	3	3	2	2	2	1	3	3	2	UK	359	1	47.75
3	3	3	2	2	6	1	3	3	2	UK	359	2	47.75
3	3	3	2	2	12	1	3	3	2	UK	359	3	-1.75	-1.25
3	3	5	1	2	3	0	1	3	4	UK	360	1	-0.25	0
3	3	5	1	2	9	0	1	3	4	UK	360	2	-0.25	0
3	3	5	1	2	15	0	1	3	4	UK	360	3	0.75	2.75
3	3	3	1	2	1	0	1	2	4	Belgium	361	1	2.75	5.75
3	3	3	1	2	5	0	1	2	4	Belgium	361	2	2.75	5.75
3	3	3	1	2	11	0	1	2	4	Belgium	361	3	2.75	5.75
1	1	5	2	2	1	0	1	2	3	UK	362	1	0	0.75
1	1	5	2	2	5	0	1	2	3	UK	362	2		-1.75
1	1	5	2	2	11	0	1	2	3	UK	362	3		-1.75
1	1	5	1	1	1	0	3	1	1	UK	363	1	47.75
1	1	5	1	1	4	0	3	1	1	UK	363	2	7.75	12.75
1	1	5	1	1	10	0	3	1	1	UK	363	3	2.75	5.75
3	1	2	2	1	2	0	3	2	4	Belgium	364	1	47.75
3	1	2	2	1	6	0	3	2	4	Belgium	364	2	47.75
3	1	2	2	1	12	0	3	2	4	Belgium	364	3	47.75
1	1	3	2	2	2	0	2	4	4	UK	365	1	0.75	2.75
1	1	3	2	2	7	0	2	4	4	UK	365	2	-0.25	0
1	1	3	2	2	13	0	2	4	4	UK	365	3	-1.25	-0.25
2	2	3	1	2	3	1	2	2	1	Netherlands	366	1	47.75
2	2	3	1	2	8	1	2	2	1	Netherlands	366	2	47.75
2	2	3	1	2	14	1	2	2	1	Netherlands	366	3	47.75
3	3	2	2	1	3	0	1	1	1	France	367	1		-1.75
3	3	2	2	1	9	0	1	1	1	France	367	2		-1.75
3	3	2	2	1	15	0	1	1	1	France	367	3		-1.75
3	3	4	2	1	3	0	2	1	5	UK	368	1	-0.25	0
3	3	4	2	1	9	0	2	1	5	UK	368	2	-1.75	-1.25
3	3	4	2	1	15	0	2	1	5	UK	368	3	-1.75	-1.25
3	1	5	2	2	2	0	3	1	1	Belgium	369	1	5.75	7.75
3	1	5	2	2	7	0	3	1	1	Belgium	369	2	2.75	5.75
3	1	5	2	2	13	0	3	1	1	Belgium	369	3	2.75	5.75
1	1	2	2	1	3	0	2	2	4	Netherlands	370	1	47.75
1	1	2	2	1	8	0	2	2	4	Netherlands	370	2	47.75
1	1	2	2	1	14	0	2	2	4	Netherlands	370	3	12.75	17.75
3	3	4	2	2	3	1	1	2	1	France	371	1	2.75	5.75
3	3	4	2	2	8	1	1	2	1	France	371	2	2.75	5.75
3	3	4	2	2	14	1	1	2	1	France	371	3	2.75	5.75
3	3	2	2	2	1	0	3	3	1	UK	372	1	-0.25	0
3	3	2	2	2	4	0	3	3	1	UK	372	2	0	0.75
3	3	2	2	2	10	0	3	3	1	UK	372	3	2.75	5.75
1	1	4	2	1	3	0	3	2	3	UK	373	1	-1.25	-0.25
1	1	4	2	1	9	0	3	2	3	UK	373	2	-1.25	-0.25
1	1	4	2	1	15	0	3	2	3	UK	373	3	-1.25	-0.25
2	1	2	2	2	2	0	3	4	3	France	374	1	47.75
2	1	2	2	2	7	0	3	4	3	France	374	2	47.75
2	1	2	2	2	13	0	3	4	3	France	374	3	47.75
1	1	1	1	2	1	0	1	1	5	Belgium	375	1	2.75	5.75
1	1	1	1	2	4	0	1	1	5	Belgium	375	2	7.75	12.75
1	1	1	1	2	10	0	1	1	5	Belgium	375	3	5.75	7.75
3	3	4	2	2	1	0	2	2	4	Netherlands	376	1	0.75	2.75
3	3	4	2	2	5	0	2	2	4	Netherlands	376	2	0.75	2.75
3	3	4	2	2	11	0	2	2	4	Netherlands	376	3	2.75	5.75
1	1	3	2	2	1	1	2	3	4	UK	377	1	0.75	2.75
1	1	3	2	2	4	1	2	3	4	UK	377	2	0.75	2.75
1	1	3	2	2	10	1	2	3	4	UK	377	3		-1.75
2	2	3	1	2	1	0	2	3	3	France	378	1	0.75	2.75
2	2	3	1	2	4	0	2	3	3	France	378	2	0.75	2.75
2	2	3	1	2	10	0	2	3	3	France	378	3	2.75	5.75
3	3	2	1	2	3	0	1	2	5	Belgium	379	1	47.75
3	3	2	1	2	9	0	1	2	5	Belgium	379	2	47.75
3	3	2	1	2	15	0	1	2	5	Belgium	379	3	47.75
3	3	5	1	1	2	0	2	1	5	Netherlands	380	1	0	0.75
3	3	5	1	1	6	0	2	1	5	Netherlands	380	2	0	0.75
3	3	5	1	1	12	0	2	1	5	Netherlands	380	3	0	0.75
1	1	5	1	1	3	0	3	2	2	UK	381	1	-1.25	-0.25
1	1	5	1	1	9	0	3	2	2	UK	381	2	-1.75	-1.25
1	1	5	1	1	15	0	3	2	2	UK	381	3	-1.25	-0.25
3	3	5	1	2	3	0	3	2	1	UK	382	1	0.75	2.75
3	3	5	1	2	9	0	3	2	1	UK	382	2	0	0.75
3	3	5	1	2	15	0	3	2	1	UK	382	3	0.75	2.75
3	3	2	2	2	1	0	3	1	2	France	383	1	0.75	2.75
3	3	2	2	2	4	0	3	1	2	France	383	2	0.75	2.75
3	3	2	2	2	10	0	3	1	2	France	383	3	0.75	2.75
3	3	2	2	2	2	0	1	2	5	Netherlands	384	1	0.75	2.75
3	3	2	2	2	6	0	1	2	5	Netherlands	384	2	0.75	2.75
3	3	2	2	2	12	0	1	2	5	Netherlands	384	3	2.75	5.75
2	2	4	2	2	2	0	2	1	1	UK	385	1		-1.75
2	2	4	2	2	6	0	2	1	1	UK	385	2	47.75
2	2	4	2	2	12	0	2	1	1	UK	385	3	17.75	47.75
1	1	4	2	2	2	0	3	2	4	Spain	386	1	0	0.75
1	1	4	2	2	6	0	3	2	4	Spain	386	2	0	0.75
1	1	4	2	2	12	0	3	2	4	Spain	386	3	-0.25	0
2	1	2	2	2	2	0	3	4	4	France	387	1	47.75
2	1	2	2	2	7	0	3	4	4	France	387	2	47.75
2	1	2	2	2	13	0	3	4	4	France	387	3		-1.75
1	1	5	2	2	3	0	1	4	3	France	388	1		-1.75
1	1	5	2	2	9	0	1	4	3	France	388	2		-1.75
1	1	5	2	2	15	0	1	4	3	France	388	3		-1.75
1	2	3	2	2	3	0	2	3	4	France	389	1	-1.25	-0.25
1	2	3	2	2	8	0	2	3	4	France	389	2	2.75	5.75
1	2	3	2	2	14	0	2	3	4	France	389	3	2.75	5.75
3	1	3	1	2	2	0	1	2	3	France	390	1	7.75	12.75
3	1	3	1	2	6	0	1	2	3	France	390	2	0.75	2.75
3	1	3	1	2	12	0	1	2	3	France	390	3		-1.75
2	2	5	1	2	1	0	3	2	5	UK	391	1	47.75
2	2	5	1	2	5	0	3	2	5	UK	391	2	47.75
2	2	5	1	2	11	0	3	2	5	UK	391	3	47.75
3	3	5	1	1	3	0	2	1	4	France	392	1	-1.75	-1.25
3	3	5	1	1	8	0	2	1	4	France	392	2	0	0.75
3	3	5	1	1	14	0	2	1	4	France	392	3	-0.25	0
3	3	4	2	2	2	0	2	2	2	UK	393	1	0.75	2.75
3	3	4	2	2	7	0	2	2	2	UK	393	2	0.75	2.75
3	3	4	2	2	13	0	2	2	2	UK	393	3	0.75	2.75
1	1	3	2	2	1	0	3	3	1	UK	394	1	47.75
1	1	3	2	2	5	0	3	3	1	UK	394	2	2.75	5.75
1	1	3	2	2	11	0	3	3	1	UK	394	3	5.75	7.75
3	3	4	2	1	2	0	1	1	3	Netherlands	395	1	0.75	2.75
3	3	4	2	1	6	0	1	1	3	Netherlands	395	2	7.75	12.75
3	3	4	2	1	12	0	1	1	3	Netherlands	395	3	0.75	2.75
3	1	1	2	2	3	0	2	4	3	France	396	1		-1.75
3	1	1	2	2	9	0	2	4	3	France	396	2		-1.75
3	1	1	2	2	15	0	2	4	3	France	396	3	-0.25	0
1	1	4	2	2	2	1	1	2	3	France	397	1	0	0.75
1	1	4	2	2	7	1	1	2	3	France	397	2	0	0.75
1	1	4	2	2	13	1	1	2	3	France	397	3	0	0.75
1	1	4	2	2	1	0	3	2	1	France	398	1	7.75	12.75
1	1	4	2	2	5	0	3	2	1	France	398	2	17.75	47.75
1	1	4	2	2	11	0	3	2	1	France	398	3	0.75	2.75
1	1	5	2	2	2	1	1	3	1	UK	399	1	7.75	12.75
1	1	5	2	2	7	1	1	3	1	UK	399	2	5.75	7.75
1	1	5	2	2	13	1	1	3	1	UK	399	3	17.75	47.75
3	3	3	2	1	3	0	2	2	3	UK	400	1		-1.75
3	3	3	2	1	9	0	2	2	3	UK	400	2		-1.75
3	3	3	2	1	15	0	2	2	3	UK	400	3		-1.75
2	2	4	2	2	1	0	1	3	1	UK	401	1	47.75
2	2	4	2	2	5	0	1	3	1	UK	401	2	47.75
2	2	4	2	2	11	0	1	3	1	UK	401	3	47.75
3	3	2	1	2	2	0	3	4	4	Belgium	402	1	47.75
3	3	2	1	2	6	0	3	4	4	Belgium	402	2	47.75
3	3	2	1	2	12	0	3	4	4	Belgium	402	3	47.75
1	1	3	2	2	1	0	3	2	2	UK	403	1	-0.25	0
1	1	3	2	2	4	0	3	2	2	UK	403	2	-0.25	0
1	1	3	2	2	10	0	3	2	2	UK	403	3	-1.25	-0.25
3	3	4	2	1	1	0	2	2	3	France	404	1	12.75	17.75
3	3	4	2	1	4	0	2	2	3	France	404	2	47.75
3	3	4	2	1	10	0	2	2	3	France	404	3	47.75
3	3	3	2	2	1	1	2	3	2	Netherlands	405	1	-0.25	0
3	3	3	2	2	5	1	2	3	2	Netherlands	405	2	-0.25	0
3	3	3	2	2	11	1	2	3	2	Netherlands	405	3	-1.25	-0.25
1	1	5	2	2	1	0	3	2	2	Spain	406	1	17.75	47.75
1	1	5	2	2	4	0	3	2	2	Spain	406	2	47.75
1	1	5	2	2	10	0	3	2	2	Spain	406	3	12.75	17.75
3	3	4	1	1	3	0	2	2	3	Belgium	407	1	2.75	5.75
3	3	4	1	1	9	0	2	2	3	Belgium	407	2	2.75	5.75
3	3	4	1	1	15	0	2	2	3	Belgium	407	3	2.75	5.75
3	3	5	2	2	2	0	1	1	4	Netherlands	408	1	-1.25	-0.25
3	3	5	2	2	6	0	1	1	4	Netherlands	408	2	-1.25	-0.25
3	3	5	2	2	12	0	1	1	4	Netherlands	408	3	-1.25	-0.25
1	1	3	2	2	1	0	1	1	1	Spain	409	1	0.75	2.75
1	1	3	2	2	4	0	1	1	1	Spain	409	2	0.75	2.75
1	1	3	2	2	10	0	1	1	1	Spain	409	3		-1.75
1	1	4	1	2	3	1	3	2	1	France	410	1	5.75	7.75
1	1	4	1	2	8	1	3	2	1	France	410	2	5.75	7.75
1	1	4	1	2	14	1	3	2	1	France	410	3	2.75	5.75
2	2	3	2	2	3	0	3	3	4	UK	411	1	-1.75	-1.25
2	2	3	2	2	8	0	3	3	4	UK	411	2	0.75	2.75
2	2	3	2	2	14	0	3	3	4	UK	411	3	0	0.75
3	2	4	1	2	3	0	3	2	3	France	412	1	12.75	17.75
3	2	4	1	2	9	0	3	2	3	France	412	2	5.75	7.75
3	2	4	1	2	15	0	3	2	3	France	412	3	2.75	5.75
1	1	1	1	2	2	0	2	2	4	Netherlands	413	1	5.75	7.75
1	1	1	1	2	6	0	2	2	4	Netherlands	413	2	5.75	7.75
1	1	1	1	2	12	0	2	2	4	Netherlands	413	3		-1.75
1	1	3	2	2	1	0	3	3	2	UK	414	1	7.75	12.75
1	1	3	2	2	4	0	3	3	2	UK	414	2	17.75	47.75
1	1	3	2	2	10	0	3	3	2	UK	414	3	17.75	47.75
3	3	4	2	1	2	0	1	1	5	Netherlands	415	1	0.75	2.75
3	3	4	2	1	6	0	1	1	5	Netherlands	415	2	2.75	5.75
3	3	4	2	1	12	0	1	1	5	Netherlands	415	3	2.75	5.75
1	3	1	1	1	2	0	1	1	5	France	416	1	47.75
1	3	1	1	1	7	0	1	1	5	France	416	2	5.75	7.75
1	3	1	1	1	13	0	1	1	5	France	416	3	12.75	17.75
3	3	2	2	2	2	0	1	1	1	Spain	417	1	2.75	5.75
3	3	2	2	2	6	0	1	1	1	Spain	417	2	47.75
3	3	2	2	2	12	0	1	1	1	Spain	417	3	5.75	7.75
3	2	3	2	2	3	0	1	3	4	France	418	1		-1.75
3	2	3	2	2	8	0	1	3	4	France	418	2		-1.75
3	2	3	2	2	14	0	1	3	4	France	418	3		-1.75
3	3	5	2	1	3	0	2	1	3	Spain	419	1		-1.75
3	3	5	2	1	9	0	2	1	3	Spain	419	2	17.75	47.75
3	3	5	2	1	15	0	2	1	3	Spain	419	3	-0.25	0
3	3	5	2	2	3	1	2	4	1	Netherlands	420	1	0.75	2.75
3	3	5	2	2	9	1	2	4	1	Netherlands	420	2	0.75	2.75
3	3	5	2	2	15	1	2	4	1	Netherlands	420	3	0.75	2.75
2	3	2	2	2	2	0	1	3	3	Spain	421	1	0.75	2.75
2	3	2	2	2	6	0	1	3	3	Spain	421	2	0.75	2.75
2	3	2	2	2	12	0	1	3	3	Spain	421	3	0.75	2.75
1	1	3	2	2	1	0	2	4	4	Netherlands	422	1	0.75	2.75
1	1	3	2	2	4	0	2	4	4	Netherlands	422	2	0.75	2.75
1	1	3	2	2	10	0	2	4	4	Netherlands	422	3		-1.75
3	3	3	1	2	1	0	1	3	5	UK	423	1	17.75	47.75
3	3	3	1	2	5	0	1	3	5	UK	423	2	17.75	47.75
3	3	3	1	2	11	0	1	3	5	UK	423	3	17.75	47.75
3	3	4	2	2	2	0	2	3	1	France	424	1	17.75	47.75
3	3	4	2	2	7	0	2	3	1	France	424	2	17.75	47.75
3	3	4	2	2	13	0	2	3	1	France	424	3	17.75	47.75
2	2	3	2	1	3	0	2	2	4	Netherlands	425	1		-1.75
2	2	3	2	1	9	0	2	2	4	Netherlands	425	2		-1.75
2	2	3	2	1	15	0	2	2	4	Netherlands	425	3	47.75
3	3	3	2	2	1	0	2	4	1	Netherlands	426	1	2.75	5.75
3	3	3	2	2	4	0	2	4	1	Netherlands	426	2	2.75	5.75
3	3	3	2	2	10	0	2	4	1	Netherlands	426	3	2.75	5.75
2	2	2	1	2	2	0	3	4	5	Netherlands	427	1	47.75
2	2	2	1	2	6	0	3	4	5	Netherlands	427	2	47.75
2	2	2	1	2	12	0	3	4	5	Netherlands	427	3	47.75
3	3	5	2	2	2	0	1	2	4	France	428	1	47.75
3	3	5	2	2	6	0	1	2	4	France	428	2	47.75
3	3	5	2	2	12	0	1	2	4	France	428	3	47.75
3	3	2	2	2	2	1	1	2	2	Netherlands	429	1	0	0.75
3	3	2	2	2	7	1	1	2	2	Netherlands	429	2	0	0.75
3	3	2	2	2	13	1	1	2	2	Netherlands	429	3	-1.75	-1.25
1	1	2	1	2	1	1	2	4	3	Netherlands	430	1	2.75	5.75
1	1	2	1	2	4	1	2	4	3	Netherlands	430	2	2.75	5.75
1	1	2	1	2	10	1	2	4	3	Netherlands	430	3	-0.25	0
1	1	4	2	1	3	0	1	1	4	Netherlands	431	1		-1.75
1	1	4	2	1	8	0	1	1	4	Netherlands	431	2		-1.75
1	1	4	2	1	14	0	1	1	4	Netherlands	431	3		-1.75
1	1	3	1	2	3	0	1	2	4	Belgium	432	1		-1.75
1	1	3	1	2	9	0	1	2	4	Belgium	432	2		-1.75
1	1	3	1	2	15	0	1	2	4	Belgium	432	3		-1.75
3	3	2	2	2	3	0	1	2	5	UK	433	1	0.75	2.75
3	3	2	2	2	8	0	1	2	5	UK	433	2	0.75	2.75
3	3	2	2	2	14	0	1	2	5	UK	433	3	0.75	2.75
1	1	4	1	2	1	1	3	2	2	Spain	434	1	0.75	2.75
1	1	4	1	2	5	1	3	2	2	Spain	434	2	-1.25	-0.25
1	1	4	1	2	11	1	3	2	2	Spain	434	3		-1.75
1	3	1	1	2	3	0	1	2	3	Netherlands	435	1	0.75	2.75
1	3	1	1	2	9	0	1	2	3	Netherlands	435	2	0.75	2.75
1	3	1	1	2	15	0	1	2	3	Netherlands	435	3	0.75	2.75
2	2	2	1	2	3	1	3	4	3	France	436	1	7.75	12.75
2	2	2	1	2	8	1	3	4	3	France	436	2	47.75
2	2	2	1	2	14	1	3	4	3	France	436	3	47.75
1	3	4	2	2	2	0	1	2	1	Netherlands	437	1	7.75	12.75
1	3	4	2	2	7	0	1	2	1	Netherlands	437	2	7.75	12.75
1	3	4	2	2	13	0	1	2	1	Netherlands	437	3	5.75	7.75
1	1	3	2	2	1	0	2	2	4	Netherlands	438	1	5.75	7.75
1	1	3	2	2	4	0	2	2	4	Netherlands	438	2	7.75	12.75
1	1	3	2	2	10	0	2	2	4	Netherlands	438	3	5.75	7.75
1	1	3	1	2	2	0	1	4	3	France	439	1	0.75	2.75
1	1	3	1	2	6	0	1	4	3	France	439	2	0.75	2.75
1	1	3	1	2	12	0	1	4	3	France	439	3	0.75	2.75
3	3	2	2	2	2	0	2	2	3	UK	440	1	47.75
3	3	2	2	2	7	0	2	2	3	UK	440	2	2.75	5.75
3	3	2	2	2	13	0	2	2	3	UK	440	3	2.75	5.75
2	3	2	1	2	2	0	1	3	4	France	441	1	47.75
2	3	2	1	2	7	0	1	3	4	France	441	2	47.75
2	3	2	1	2	13	0	1	3	4	France	441	3	47.75
1	1	5	1	2	1	0	3	4	2	France	442	1	12.75	17.75
1	1	5	1	2	4	0	3	4	2	France	442	2	12.75	17.75
1	1	5	1	2	10	0	3	4	2	France	442	3	12.75	17.75
2	3	4	2	1	1	0	1	2	5	Netherlands	443	1	2.75	5.75
2	3	4	2	1	5	0	1	2	5	Netherlands	443	2	2.75	5.75
2	3	4	2	1	11	0	1	2	5	Netherlands	443	3	2.75	5.75
1	3	3	2	2	3	0	1	2	1	UK	444	1	-0.25	0
1	3	3	2	2	8	0	1	2	1	UK	444	2	0.75	2.75
1	3	3	2	2	14	0	1	2	1	UK	444	3	0.75	2.75
3	3	3	1	1	2	0	1	1	5	UK	445	1	0.75	2.75
3	3	3	1	1	7	0	1	1	5	UK	445	2	2.75	5.75
3	3	3	1	1	13	0	1	1	5	UK	445	3	2.75	5.75
1	1	3	1	2	3	0	2	3	1	UK	446	1	5.75	7.75
1	1	3	1	2	9	0	2	3	1	UK	446	2	17.75	47.75
1	1	3	1	2	15	0	2	3	1	UK	446	3	47.75
2	2	3	1	2	2	0	2	1	3	Netherlands	447	1	47.75
2	2	3	1	2	7	0	2	1	3	Netherlands	447	2	47.75
2	2	3	1	2	13	0	2	1	3	Netherlands	447	3	47.75
3	3	5	2	2	1	0	1	2	2	UK	448	1	7.75	12.75
3	3	5	2	2	4	0	1	2	2	UK	448	2	7.75	12.75
3	3	5	2	2	10	0	1	2	2	UK	448	3	7.75	12.75
3	3	5	2	1	2	0	3	1	1	Belgium	449	1	0	0.75
3	3	5	2	1	6	0	3	1	1	Belgium	449	2	0	0.75
3	3	5	2	1	12	0	3	1	1	Belgium	449	3	0	0.75
2	2	4	2	1	1	0	3	4	1	France	450	1	0.75	2.75
2	2	4	2	1	5	0	3	4	1	France	450	2	2.75	5.75
2	2	4	2	1	11	0	3	4	1	France	450	3	0.75	2.75
1	3	3	2	2	2	0	1	1	5	Belgium	451	1	0	0.75
1	3	3	2	2	6	0	1	1	5	Belgium	451	2	5.75	7.75
1	3	3	2	2	12	0	1	1	5	Belgium	451	3		-1.75
1	3	3	2	2	1	0	1	3	1	Spain	452	1	0	0.75
1	3	3	2	2	5	0	1	3	1	Spain	452	2	0	0.75
1	3	3	2	2	11	0	1	3	1	Spain	452	3	0	0.75
1	1	2	2	2	2	0	3	2	1	France	453	1	0	0.75
1	1	2	2	2	6	0	3	2	1	France	453	2	0	0.75
1	1	2	2	2	12	0	3	2	1	France	453	3	0	0.75
3	2	4	1	2	2	0	2	2	5	UK	454	1	47.75
3	2	4	1	2	6	0	2	2	5	UK	454	2	47.75
3	2	4	1	2	12	0	2	2	5	UK	454	3	47.75
2	3	5	1	1	3	0	2	2	2	France	455	1	7.75	12.75
2	3	5	1	1	8	0	2	2	2	France	455	2	17.75	47.75
2	3	5	1	1	14	0	2	2	2	France	455	3	17.75	47.75
2	2	3	2	2	1	1	1	2	1	France	456	1	2.75	5.75
2	2	3	2	2	4	1	1	2	1	France	456	2	47.75
2	2	3	2	2	10	1	1	2	1	France	456	3	47.75
3	3	1	2	2	1	0	1	2	3	UK	457	1	47.75
3	3	1	2	2	5	0	1	2	3	UK	457	2	17.75	47.75
3	3	1	2	2	11	0	1	2	3	UK	457	3	47.75
3	1	3	2	2	2	0	1	1	1	France	458	1	0.75	2.75
3	1	3	2	2	6	0	1	1	1	France	458	2	0	0.75
3	1	3	2	2	12	0	1	1	1	France	458	3	-1.25	-0.25
3	3	4	2	2	1	0	2	4	5	Belgium	459	1	0	0.75
3	3	4	2	2	5	0	2	4	5	Belgium	459	2	0	0.75
3	3	4	2	2	11	0	2	4	5	Belgium	459	3	0	0.75
2	2	4	2	2	2	0	1	2	2	UK	460	1	47.75
2	2	4	2	2	7	0	1	2	2	UK	460	2	47.75
2	2	4	2	2	13	0	1	2	2	UK	460	3	47.75
1	1	5	2	2	2	1	1	4	1	UK	461	1	0	0.75
1	1	5	2	2	7	1	1	4	1	UK	461	2		-1.75
1	1	5	2	2	13	1	1	4	1	UK	461	3		-1.75
3	3	3	2	2	2	0	3	3	4	UK	462	1	0.75	2.75
3	3	3	2	2	7	0	3	3	4	UK	462	2	0.75	2.75
3	3	3	2	2	13	0	3	3	4	UK	462	3	0	0.75
2	2	4	2	2	3	0	3	2	1	France	463	1	7.75	12.75
2	2	4	2	2	8	0	3	2	1	France	463	2	17.75	47.75
2	2	4	2	2	14	0	3	2	1	France	463	3	47.75
3	3	2	2	2	1	0	2	4	4	UK	464	1	0.75	2.75
3	3	2	2	2	5	0	2	4	4	UK	464	2		-1.75
3	3	2	2	2	11	0	2	4	4	UK	464	3	0	0.75
3	3	3	1	1	1	0	2	1	5	Netherlands	465	1	0.75	2.75
3	3	3	1	1	5	0	2	1	5	Netherlands	465	2		-1.75
3	3	3	1	1	11	0	2	1	5	Netherlands	465	3		-1.75
3	3	5	1	2	3	0	3	2	1	UK	466	1	-1.25	-0.25
3	3	5	1	2	8	0	3	2	1	UK	466	2	0.75	2.75
3	3	5	1	2	14	0	3	2	1	UK	466	3	-1.25	-0.25
3	3	4	2	2	3	0	2	3	3	Netherlands	467	1	-0.25	0
3	3	4	2	2	9	0	2	3	3	Netherlands	467	2	-1.25	-0.25
3	3	4	2	2	15	0	2	3	3	Netherlands	467	3	-0.25	0
3	3	4	1	2	3	0	2	3	3	Netherlands	468	1	0.75	2.75
3	3	4	1	2	8	0	2	3	3	Netherlands	468	2	0.75	2.75
3	3	4	1	2	14	0	2	3	3	Netherlands	468	3	-0.25	0
1	1	3	2	2	3	1	1	4	2	UK	469	1	0.75	2.75
1	1	3	2	2	9	1	1	4	2	UK	469	2	0.75	2.75
1	1	3	2	2	15	1	1	4	2	UK	469	3	0.75	2.75
3	3	5	2	2	3	0	3	2	2	Spain	470	1	0.75	2.75
3	3	5	2	2	9	0	3	2	2	Spain	470	2		-1.75
3	3	5	2	2	15	0	3	2	2	Spain	470	3		-1.75
2	2	3	1	2	2	0	1	3	4	Belgium	471	1	47.75
2	2	3	1	2	7	0	1	3	4	Belgium	471	2	47.75
2	2	3	1	2	13	0	1	3	4	Belgium	471	3	47.75
3	3	4	1	2	2	0	2	3	1	Netherlands	472	1	17.75	47.75
3	3	4	1	2	7	0	2	3	1	Netherlands	472	2	7.75	12.75
3	3	4	1	2	13	0	2	3	1	Netherlands	472	3	7.75	12.75
3	3	2	2	2	3	0	1	3	4	Belgium	473	1		-1.75
3	3	2	2	2	8	0	1	3	4	Belgium	473	2		-1.75
3	3	2	2	2	14	0	1	3	4	Belgium	473	3	-1.25	-0.25
1	1	4	1	1	3	0	3	2	4	UK	474	1	-1.25	-0.25
1	1	4	1	1	9	0	3	2	4	UK	474	2	-1.25	-0.25
1	1	4	1	1	15	0	3	2	4	UK	474	3	0	0.75
3	3	4	1	2	3	1	3	3	2	UK	475	1	0	0.75
3	3	4	1	2	8	1	3	3	2	UK	475	2	0.75	2.75
3	3	4	1	2	14	1	3	3	2	UK	475	3	2.75	5.75
1	1	4	2	2	3	0	1	3	5	Belgium	476	1	47.75
1	1	4	2	2	8	0	1	3	5	Belgium	476	2	47.75
1	1	4	2	2	14	0	1	3	5	Belgium	476	3	47.75
1	3	4	1	2	3	0	2	3	3	UK	477	1	0.75	2.75
1	3	4	1	2	9	0	2	3	3	UK	477	2	0.75	2.75
1	3	4	1	2	15	0	2	3	3	UK	477	3	2.75	5.75
3	2	2	1	2	2	0	3	4	3	Belgium	478	1	0	0.75
3	2	2	1	2	6	0	3	4	3	Belgium	478	2	-0.25	0
3	2	2	1	2	12	0	3	4	3	Belgium	478	3	-0.25	0
1	1	4	2	1	1	0	3	4	1	Netherlands	479	1	-1.25	-0.25
1	1	4	2	1	4	0	3	4	1	Netherlands	479	2	-0.25	0
1	1	4	2	1	10	0	3	4	1	Netherlands	479	3	0.75	2.75
1	1	4	1	2	3	1	1	1	1	Spain	480	1		-1.75
1	1	4	1	2	9	1	1	1	1	Spain	480	2		-1.75
1	1	4	1	2	15	1	1	1	1	Spain	480	3		-1.75
2	2	2	2	2	3	1	2	2	2	France	481	1		-1.75
2	2	2	2	2	9	1	2	2	2	France	481	2		-1.75
2	2	2	2	2	15	1	2	2	2	France	481	3		-1.75
1	3	5	1	2	1	0	3	4	1	Netherlands	482	1	0.75	2.75
1	3	5	1	2	5	0	3	4	1	Netherlands	482	2	17.75	47.75
1	3	5	1	2	11	0	3	4	1	Netherlands	482	3	0.75	2.75
3	3	5	2	1	2	0	2	2	3	France	483	1	47.75
3	3	5	2	1	7	0	2	2	3	France	483	2	12.75	17.75
3	3	5	2	1	13	0	2	2	3	France	483	3	47.75
3	3	5	2	1	3	0	1	2	3	Spain	484	1	-1.25	-0.25
3	3	5	2	1	9	0	1	2	3	Spain	484	2	-1.25	-0.25
3	3	5	2	1	15	0	1	2	3	Spain	484	3	0.75	2.75
3	3	5	1	2	2	0	2	2	2	Spain	485	1	0.75	2.75
3	3	5	1	2	7	0	2	2	2	Spain	485	2		-1.75
3	3	5	1	2	13	0	2	2	2	Spain	485	3		-1.75
2	2	4	1	2	3	0	1	2	3	UK	486	1	0.75	2.75
2	2	4	1	2	8	0	1	2	3	UK	486	2		-1.75
2	2	4	1	2	14	0	1	2	3	UK	486	3	17.75	47.75
1	1	5	2	2	1	0	1	2	3	France	487	1	2.75	5.75
1	1	5	2	2	5	0	1	2	3	France	487	2		-1.75
1	1	5	2	2	11	0	1	2	3	France	487	3		-1.75
1	1	1	1	1	1	0	2	2	2	Netherlands	488	1	0	0.75
1	1	1	1	1	4	0	2	2	2	Netherlands	488	2	-0.25	0
1	1	1	1	1	10	0	2	2	2	Netherlands	488	3	-1.25	-0.25
3	3	2	2	2	2	1	2	2	2	France	489	1	12.75	17.75
3	3	2	2	2	7	1	2	2	2	France	489	2	12.75	17.75
3	3	2	2	2	13	1	2	2	2	France	489	3	5.75	7.75
3	3	5	1	1	2	0	1	1	1	France	490	1	0.75	2.75
3	3	5	1	1	7	0	1	1	1	France	490	2	2.75	5.75
3	3	5	1	1	13	0	1	1	1	France	490	3	2.75	5.75
1	1	3	2	2	1	1	3	4	2	UK	491	1	0.75	2.75
1	1	3	2	2	5	1	3	4	2	UK	491	2	-0.25	0
1	1	3	2	2	11	1	3	4	2	UK	491	3	0	0.75
3	3	2	2	2	3	0	3	1	3	Spain	492	1	-1.25	-0.25
3	3	2	2	2	9	0	3	1	3	Spain	492	2	-1.25	-0.25
3	3	2	2	2	15	0	3	1	3	Spain	492	3	-1.25	-0.25
2	2	4	2	2	1	1	3	1	2	France	493	1	47.75
2	2	4	2	2	5	1	3	1	2	France	493	2	-1.25	-0.25
2	2	4	2	2	11	1	3	1	2	France	493	3	47.75
1	1	3	1	2	3	0	3	4	2	France	494	1	-0.25	0
1	1	3	1	2	8	0	3	4	2	France	494	2	-0.25	0
1	1	3	1	2	14	0	3	4	2	France	494	3	-0.25	0
3	3	5	1	2	3	0	1	2	5	France	495	1		-1.75
3	3	5	1	2	9	0	1	2	5	France	495	2		-1.75
3	3	5	1	2	15	0	1	2	5	France	495	3	47.75
3	3	2	1	1	2	0	2	1	4	Netherlands	496	1	47.75
3	3	2	1	1	7	0	2	1	4	Netherlands	496	2		-1.75
3	3	2	1	1	13	0	2	1	4	Netherlands	496	3		-1.75
1	1	2	1	2	3	0	1	3	4	France	497	1		-1.75
1	1	2	1	2	9	0	1	3	4	France	497	2		-1.75
1	1	2	1	2	15	0	1	3	4	France	497	3		-1.75
3	3	3	1	1	3	0	1	1	4	UK	498	1	0	0.75
3	3	3	1	1	8	0	1	1	4	UK	498	2	0.75	2.75
3	3	3	1	1	14	0	1	1	4	UK	498	3	0.75	2.75
3	3	2	1	2	3	0	1	3	5	Belgium	499	1	47.75
3	3	2	1	2	8	0	1	3	5	Belgium	499	2	47.75
3	3	2	1	2	14	0	1	3	5	Belgium	499	3	47.75
3	1	2	2	2	1	0	2	3	5	UK	500	1	2.75	5.75
3	1	2	2	2	5	0	2	3	5	UK	500	2		-1.75
3	1	2	2	2	11	0	2	3	5	UK	500	3		-1.75
3	3	3	1	2	2	0	1	1	2	Belgium	501	1	-0.25	0
3	3	3	1	2	7	0	1	1	2	Belgium	501	2	-0.25	0
3	3	3	1	2	13	0	1	1	2	Belgium	501	3	-0.25	0
3	3	3	2	2	1	0	1	1	4	UK	502	1	0	0.75
3	3	3	2	2	4	0	1	1	4	UK	502	2	0	0.75
3	3	3	2	2	10	0	1	1	4	UK	502	3	-0.25	0
1	1	2	1	2	1	0	1	2	5	France	503	1	2.75	5.75
1	1	2	1	2	5	0	1	2	5	France	503	2		-1.75
1	1	2	1	2	11	0	1	2	5	France	503	3		-1.75
1	1	5	2	1	1	0	3	1	5	UK	504	1	0	0.75
1	1	5	2	1	5	0	3	1	5	UK	504	2	-1.25	-0.25
1	1	5	2	1	11	0	3	1	5	UK	504	3	-1.25	-0.25
3	3	3	2	2	1	1	2	4	2	Netherlands	505	1	0.75	2.75
3	3	3	2	2	4	1	2	4	2	Netherlands	505	2	0.75	2.75
3	3	3	2	2	10	1	2	4	2	Netherlands	505	3	0	0.75
3	3	3	1	2	3	0	2	2	5	Netherlands	506	1	-1.25	-0.25
3	3	3	1	2	8	0	2	2	5	Netherlands	506	2	-1.25	-0.25
3	3	3	1	2	14	0	2	2	5	Netherlands	506	3	-1.25	-0.25
1	1	2	2	2	3	0	1	2	4	UK	507	1	47.75
1	1	2	2	2	8	0	1	2	4	UK	507	2	47.75
1	1	2	2	2	14	0	1	2	4	UK	507	3	2.75	5.75
1	1	2	1	2	1	0	1	2	1	Spain	508	1	5.75	7.75
1	1	2	1	2	4	0	1	2	1	Spain	508	2	2.75	5.75
1	1	2	1	2	10	0	1	2	1	Spain	508	3	17.75	47.75
1	1	2	1	2	1	1	2	2	1	Spain	509	1		-1.75
1	1	2	1	2	4	1	2	2	1	Spain	509	2	47.75
1	1	2	1	2	10	1	2	2	1	Spain	509	3	2.75	5.75
3	3	3	1	1	3	0	2	1	5	UK	510	1		-1.75
3	3	3	1	1	8	0	2	1	5	UK	510	2		-1.75
3	3	3	1	1	14	0	2	1	5	UK	510	3		-1.75
3	3	4	1	2	2	0	2	2	5	Belgium	511	1		-1.75
3	3	4	1	2	6	0	2	2	5	Belgium	511	2	47.75
3	3	4	1	2	12	0	2	2	5	Belgium	511	3	47.75
3	3	3	2	2	3	0	2	1	1	Netherlands	512	1	2.75	5.75
3	3	3	2	2	9	0	2	1	1	Netherlands	512	2	2.75	5.75
3	3	3	2	2	15	0	2	1	1	Netherlands	512	3	2.75	5.75
1	1	2	1	2	2	0	3	4	3	UK	513	1	2.75	5.75
1	1	2	1	2	6	0	3	4	3	UK	513	2	2.75	5.75
1	1	2	1	2	12	0	3	4	3	UK	513	3	0.75	2.75
3	3	3	2	2	1	0	1	2	1	Belgium	514	1	-0.25	0
3	3	3	2	2	4	0	1	2	1	Belgium	514	2	-0.25	0
3	3	3	2	2	10	0	1	2	1	Belgium	514	3	-0.25	0
3	3	5	1	2	1	0	1	1	4	Spain	515	1	0.75	2.75
3	3	5	1	2	5	0	1	1	4	Spain	515	2	-1.25	-0.25
3	3	5	1	2	11	0	1	1	4	Spain	515	3	0	0.75
2	2	2	1	2	2	0	1	3	2	France	516	1	47.75
2	2	2	1	2	7	0	1	3	2	France	516	2	47.75
2	2	2	1	2	13	0	1	3	2	France	516	3	47.75
1	1	2	1	2	3	1	2	3	2	UK	517	1	0	0.75
1	1	2	1	2	9	1	2	3	2	UK	517	2	0	0.75
1	1	2	1	2	15	1	2	3	2	UK	517	3	0	0.75
1	1	3	1	1	3	0	3	3	1	UK	518	1	-0.25	0
1	1	3	1	1	8	0	3	3	1	UK	518	2	-0.25	0
1	1	3	1	1	14	0	3	3	1	UK	518	3	-0.25	0
2	2	1	2	2	3	0	3	4	4	France	519	1	47.75
2	2	1	2	2	9	0	3	4	4	France	519	2	47.75
2	2	1	2	2	15	0	3	4	4	France	519	3	47.75
3	3	2	2	2	2	0	1	2	5	France	520	1	47.75
3	3	2	2	2	7	0	1	2	5	France	520	2	2.75	5.75
3	3	2	2	2	13	0	1	2	5	France	520	3		-1.75
3	3	3	2	1	2	0	2	1	4	France	521	1	47.75
3	3	3	2	1	6	0	2	1	4	France	521	2	47.75
3	3	3	2	1	12	0	2	1	4	France	521	3	47.75
3	3	5	1	2	3	0	3	3	4	UK	522	1	0.75	2.75
3	3	5	1	2	9	0	3	3	4	UK	522	2	0.75	2.75
3	3	5	1	2	15	0	3	3	4	UK	522	3	0	0.75
1	1	1	2	2	2	1	2	3	1	UK	523	1	0	0.75
1	1	1	2	2	7	1	2	3	1	UK	523	2	-0.25	0
1	1	1	2	2	13	1	2	3	1	UK	523	3	-0.25	0
3	3	3	2	1	3	0	1	1	5	Netherlands	524	1	0.75	2.75
3	3	3	2	1	8	0	1	1	5	Netherlands	524	2	47.75
3	3	3	2	1	14	0	1	1	5	Netherlands	524	3	0.75	2.75
1	1	5	1	1	3	0	3	3	5	Belgium	525	1	0	0.75
1	1	5	1	1	9	0	3	3	5	Belgium	525	2	0	0.75
1	1	5	1	1	15	0	3	3	5	Belgium	525	3	0	0.75
2	2	4	2	2	2	0	3	2	3	Spain	526	1	47.75
2	2	4	2	2	6	0	3	2	3	Spain	526	2	47.75
2	2	4	2	2	12	0	3	2	3	Spain	526	3	47.75
2	3	4	1	2	3	0	1	3	3	Netherlands	527	1	0	0.75
2	3	4	1	2	9	0	1	3	3	Netherlands	527	2	0	0.75
2	3	4	1	2	15	0	1	3	3	Netherlands	527	3	0	0.75
3	3	2	1	1	3	0	1	1	2	Belgium	528	1		-1.75
3	3	2	1	1	9	0	1	1	2	Belgium	528	2		-1.75
3	3	2	1	1	15	0	1	1	2	Belgium	528	3		-1.75
3	1	5	1	2	2	1	3	4	2	UK	529	1	7.75	12.75
3	1	5	1	2	6	1	3	4	2	UK	529	2	7.75	12.75
3	1	5	1	2	12	1	3	4	2	UK	529	3	5.75	7.75
3	3	4	2	1	1	0	1	1	2	France	530	1	0.75	2.75
3	3	4	2	1	5	0	1	1	2	France	530	2		-1.75
3	3	4	2	1	11	0	1	1	2	France	530	3		-1.75
2	2	2	1	1	1	0	1	1	1	UK	531	1	2.75	5.75
2	2	2	1	1	4	0	1	1	1	UK	531	2	47.75
2	2	2	1	1	10	0	1	1	1	UK	531	3	47.75
3	3	3	2	1	1	0	1	1	5	UK	532	1	0	0.75
3	3	3	2	1	5	0	1	1	5	UK	532	2	-1.75	-1.25
3	3	3	2	1	11	0	1	1	5	UK	532	3	-1.75	-1.25
3	3	2	1	2	1	0	3	3	3	France	533	1	2.75	5.75
3	3	2	1	2	4	0	3	3	3	France	533	2	2.75	5.75
3	3	2	1	2	10	0	3	3	3	France	533	3	2.75	5.75
3	2	4	2	2	1	1	3	3	3	France	534	1	7.75	12.75
3	2	4	2	2	4	1	3	3	3	France	534	2	12.75	17.75
3	2	4	2	2	10	1	3	3	3	France	534	3		-1.75
1	1	2	1	2	2	0	3	2	1	UK	535	1	0.75	2.75
1	1	2	1	2	7	0	3	2	1	UK	535	2	0	0.75
1	1	2	1	2	13	0	3	2	1	UK	535	3	0	0.75
1	1	5	2	2	3	0	3	1	1	Spain	536	1	0	0.75
1	1	5	2	2	8	0	3	1	1	Spain	536	2	-1.25	-0.25
1	1	5	2	2	14	0	3	1	1	Spain	536	3	-1.25	-0.25
3	3	3	1	2	1	0	1	3	3	Belgium	537	1	0	0.75
3	3	3	1	2	4	0	1	3	3	Belgium	537	2	0	0.75
3	3	3	1	2	10	0	1	3	3	Belgium	537	3	0	0.75
2	2	1	1	2	2	0	2	3	5	Netherlands	538	1	47.75
2	2	1	1	2	7	0	2	3	5	Netherlands	538	2	47.75
2	2	1	1	2	13	0	2	3	5	Netherlands	538	3	47.75
2	2	4	2	2	3	1	3	3	2	France	539	1		-1.75
2	2	4	2	2	8	1	3	3	2	France	539	2	17.75	47.75
2	2	4	2	2	14	1	3	3	2	France	539	3	47.75
1	1	3	2	2	1	0	3	1	1	Belgium	540	1	0	0.75
1	1	3	2	2	4	0	3	1	1	Belgium	540	2	0	0.75
1	1	3	2	2	10	0	3	1	1	Belgium	540	3	-0.25	0
1	1	3	2	2	2	0	3	4	2	UK	541	1	2.75	5.75
1	1	3	2	2	7	0	3	4	2	UK	541	2	2.75	5.75
1	1	3	2	2	13	0	3	4	2	UK	541	3	-1.25	-0.25
3	3	4	1	2	3	0	3	4	4	UK	542	1	0	0.75
3	3	4	1	2	9	0	3	4	4	UK	542	2	2.75	5.75
3	3	4	1	2	15	0	3	4	4	UK	542	3	0	0.75
3	3	4	2	1	1	0	2	1	1	France	543	1	0.75	2.75
3	3	4	2	1	5	0	2	1	1	France	543	2	12.75	17.75
3	3	4	2	1	11	0	2	1	1	France	543	3	47.75
1	1	4	1	2	1	0	2	2	4	Netherlands	544	1	0.75	2.75
1	1	4	1	2	4	0	2	2	4	Netherlands	544	2	0.75	2.75
1	1	4	1	2	10	0	2	2	4	Netherlands	544	3	0.75	2.75
1	1	1	2	2	1	0	3	4	3	Belgium	545	1	0	0.75
1	1	1	2	2	5	0	3	4	3	Belgium	545	2	0	0.75
1	1	1	2	2	11	0	3	4	3	Belgium	545	3	0	0.75
1	1	1	2	2	1	0	1	3	4	Netherlands	546	1	17.75	47.75
1	1	1	2	2	4	0	1	3	4	Netherlands	546	2		-1.75
1	1	1	2	2	10	0	1	3	4	Netherlands	546	3		-1.75
1	1	5	2	2	2	1	3	3	2	Spain	547	1	0.75	2.75
1	1	5	2	2	7	1	3	3	2	Spain	547	2	-1.25	-0.25
1	1	5	2	2	13	1	3	3	2	Spain	547	3		-1.75
3	3	4	1	2	2	0	2	3	1	Netherlands	548	1	-0.25	0
3	3	4	1	2	7	0	2	3	1	Netherlands	548	2	47.75
3	3	4	1	2	13	0	2	3	1	Netherlands	548	3	47.75
3	3	2	2	2	1	0	3	2	1	Belgium	549	1	2.75	5.75
3	3	2	2	2	5	0	3	2	1	Belgium	549	2	0.75	2.75
3	3	2	2	2	11	0	3	2	1	Belgium	549	3	5.75	7.75
1	3	5	2	2	2	1	2	4	2	UK	550	1	12.75	17.75
1	3	5	2	2	6	1	2	4	2	UK	550	2	17.75	47.75
1	3	5	2	2	12	1	2	4	2	UK	550	3	17.75	47.75
1	1	2	1	2	1	0	3	2	5	UK	551	1	0.75	2.75
1	1	2	1	2	5	0	3	2	5	UK	551	2	-1.25	-0.25
1	1	2	1	2	11	0	3	2	5	UK	551	3	-1.25	-0.25
3	1	5	1	2	1	0	3	2	2	Spain	552	1	0.75	2.75
3	1	5	1	2	5	0	3	2	2	Spain	552	2	0.75	2.75
3	1	5	1	2	11	0	3	2	2	Spain	552	3	0.75	2.75
1	1	5	2	2	2	1	3	4	1	Spain	553	1	0.75	2.75
1	1	5	2	2	7	1	3	4	1	Spain	553	2	0.75	2.75
1	1	5	2	2	13	1	3	4	1	Spain	553	3	0.75	2.75
3	1	3	1	1	3	0	1	2	4	France	554	1		-1.75
3	1	3	1	1	9	0	1	2	4	France	554	2		-1.75
3	1	3	1	1	15	0	1	2	4	France	554	3		-1.75
1	1	3	1	2	3	0	3	2	3	France	555	1	0.75	2.75
1	1	3	1	2	9	0	3	2	3	France	555	2	2.75	5.75
1	1	3	1	2	15	0	3	2	3	France	555	3	5.75	7.75
1	1	3	1	2	1	0	3	4	1	UK	556	1	-1.25	-0.25
1	1	3	1	2	4	0	3	4	1	UK	556	2	-1.25	-0.25
1	1	3	1	2	10	0	3	4	1	UK	556	3	-1.25	-0.25
3	3	3	2	1	2	0	3	2	4	Belgium	557	1	7.75	12.75
3	3	3	2	1	7	0	3	2	4	Belgium	557	2	2.75	5.75
3	3	3	2	1	13	0	3	2	4	Belgium	557	3	-0.25	0
2	2	5	2	2	3	1	3	3	1	France	558	1		-1.75
2	2	5	2	2	9	1	3	3	1	France	558	2		-1.75
2	2	5	2	2	15	1	3	3	1	France	558	3	12.75	17.75
2	3	4	2	2	2	1	3	3	2	France	559	1	47.75
2	3	4	2	2	6	1	3	3	2	France	559	2	47.75
2	3	4	2	2	12	1	3	3	2	France	559	3	47.75
1	1	4	1	1	2	0	2	1	2	UK	560	1	0.75	2.75
1	1	4	1	1	6	0	2	1	2	UK	560	2	0.75	2.75
1	1	4	1	1	12	0	2	1	2	UK	560	3	-0.25	0
1	1	5	2	2	1	0	1	2	1	Spain	561	1	47.75
1	1	5	2	2	4	0	1	2	1	Spain	561	2	47.75
1	1	5	2	2	10	0	1	2	1	Spain	561	3	47.75
3	3	5	2	2	3	0	3	2	1	Spain	562	1	0.75	2.75
3	3	5	2	2	9	0	3	2	1	Spain	562	2	-1.25	-0.25
3	3	5	2	2	15	0	3	2	1	Spain	562	3	0.75	2.75
1	1	4	1	1	2	0	1	1	3	France	563	1	7.75	12.75
1	1	4	1	1	7	0	1	1	3	France	563	2	5.75	7.75
1	1	4	1	1	13	0	1	1	3	France	563	3	2.75	5.75
3	3	3	2	2	1	0	1	3	4	Belgium	564	1	12.75	17.75
3	3	3	2	2	5	0	1	3	4	Belgium	564	2	17.75	47.75
3	3	3	2	2	11	0	1	3	4	Belgium	564	3	17.75	47.75
3	3	4	1	2	2	0	1	1	3	UK	565	1	47.75
3	3	4	1	2	7	0	1	1	3	UK	565	2	47.75
3	3	4	1	2	13	0	1	1	3	UK	565	3	47.75
1	1	3	2	2	2	0	1	2	2	UK	566	1	0	0.75
1	1	3	2	2	7	0	1	2	2	UK	566	2	-0.25	0
1	1	3	2	2	13	0	1	2	2	UK	566	3	-0.25	0
3	1	4	2	2	1	0	1	2	4	UK	567	1	2.75	5.75
3	1	4	2	2	5	0	1	2	4	UK	567	2	0	0.75
3	1	4	2	2	11	0	1	2	4	UK	567	3	-0.25	0
1	1	3	1	2	2	0	2	3	4	UK	568	1	0	0.75
1	1	3	1	2	7	0	2	3	4	UK	568	2	-0.25	0
1	1	3	1	2	13	0	2	3	4	UK	568	3	-0.25	0
3	1	3	1	2	3	0	3	3	3	Spain	569	1		-1.75
3	1	3	1	2	9	0	3	3	3	Spain	569	2		-1.75
3	1	3	1	2	15	0	3	3	3	Spain	569	3		-1.75
1	1	5	1	1	1	0	1	1	3	Netherlands	570	1	0.75	2.75
1	1	5	1	1	4	0	1	1	3	Netherlands	570	2	0.75	2.75
1	1	5	1	1	10	0	1	1	3	Netherlands	570	3		-1.75
2	2	5	2	1	1	0	2	1	3	France	571	1	47.75
2	2	5	2	1	5	0	2	1	3	France	571	2	47.75
2	2	5	2	1	11	0	2	1	3	France	571	3	47.75
1	3	3	2	2	3	0	3	2	3	France	572	1		-1.75
1	3	3	2	2	8	0	3	2	3	France	572	2		-1.75
1	3	3	2	2	14	0	3	2	3	France	572	3		-1.75
3	3	4	2	2	1	1	2	2	3	Netherlands	573	1	2.75	5.75
3	3	4	2	2	4	1	2	2	3	Netherlands	573	2	0.75	2.75
3	3	4	2	2	10	1	2	2	3	Netherlands	573	3	-0.25	0
3	3	3	1	2	1	0	1	2	5	Belgium	574	1	2.75	5.75
3	3	3	1	2	5	0	1	2	5	Belgium	574	2	2.75	5.75
3	3	3	1	2	11	0	1	2	5	Belgium	574	3	2.75	5.75
3	3	2	2	2	2	0	2	2	4	Netherlands	575	1	0	0.75
3	3	2	2	2	7	0	2	2	4	Netherlands	575	2	-0.25	0
3	3	2	2	2	13	0	2	2	4	Netherlands	575	3	-0.25	0
1	1	3	2	1	3	0	1	1	4	UK	576	1		-1.75
1	1	3	2	1	9	0	1	1	4	UK	576	2		-1.75
1	1	3	2	1	15	0	1	1	4	UK	576	3		-1.75
3	3	2	2	2	1	0	3	3	1	Netherlands	577	1	0	0.75
3	3	2	2	2	5	0	3	3	1	Netherlands	577	2	0	0.75
3	3	2	2	2	11	0	3	3	1	Netherlands	577	3	0.75	2.75
2	2	2	1	2	3	0	3	4	3	France	578	1	47.75
2	2	2	1	2	9	0	3	4	3	France	578	2	47.75
2	2	2	1	2	15	0	3	4	3	France	578	3	47.75
2	2	5	2	2	3	1	1	1	2	France	579	1	0.75	2.75
2	2	5	2	2	8	1	1	1	2	France	579	2	2.75	5.75
2	2	5	2	2	14	1	1	1	2	France	579	3	47.75
2	3	3	1	1	1	0	2	1	4	Netherlands	580	1	0.75	2.75
2	3	3	1	1	4	0	2	1	4	Netherlands	580	2	0.75	2.75
2	3	3	1	1	10	0	2	1	4	Netherlands	580	3	0.75	2.75
3	3	2	2	2	1	0	1	1	3	Belgium	581	1	-0.25	0
3	3	2	2	2	5	0	1	1	3	Belgium	581	2	-0.25	0
3	3	2	2	2	11	0	1	1	3	Belgium	581	3	-0.25	0
1	3	5	2	2	2	0	2	2	1	Spain	582	1	2.75	5.75
1	3	5	2	2	7	0	2	2	1	Spain	582	2	2.75	5.75
1	3	5	2	2	13	0	2	2	1	Spain	582	3	2.75	5.75
2	1	1	1	2	1	1	1	3	3	France	583	1	0.75	2.75
2	1	1	1	2	5	1	1	3	3	France	583	2	0	0.75
2	1	1	1	2	11	1	1	3	3	France	583	3	0.75	2.75
1	1	2	1	2	3	0	1	2	1	UK	584	1	12.75	17.75
1	1	2	1	2	8	0	1	2	1	UK	584	2	47.75
1	1	2	1	2	14	0	1	2	1	UK	584	3	47.75
1	1	1	1	2	2	0	1	2	5	UK	585	1	0	0.75
1	1	1	1	2	7	0	1	2	5	UK	585	2	-0.25	0
1	1	1	1	2	13	0	1	2	5	UK	585	3	-0.25	0
1	1	5	1	2	2	0	1	2	2	UK	586	1	0	0.75
1	1	5	1	2	7	0	1	2	2	UK	586	2	0	0.75
1	1	5	1	2	13	0	1	2	2	UK	586	3	0	0.75
1	1	5	1	2	3	1	1	1	2	Spain	587	1	0.75	2.75
1	1	5	1	2	9	1	1	1	2	Spain	587	2	0.75	2.75
1	1	5	1	2	15	1	1	1	2	Spain	587	3	47.75
1	3	2	1	2	3	0	2	4	5	Netherlands	588	1	0.75	2.75
1	3	2	1	2	8	0	2	4	5	Netherlands	588	2	2.75	5.75
1	3	2	1	2	14	0	2	4	5	Netherlands	588	3	2.75	5.75
1	1	2	2	2	1	1	3	2	3	UK	589	1	0	0.75
1	1	2	2	2	5	1	3	2	3	UK	589	2	-1.25	-0.25
1	1	2	2	2	11	1	3	2	3	UK	589	3	-1.25	-0.25
1	1	4	1	2	2	0	1	2	3	Spain	590	1	0	0.75
1	1	4	1	2	6	0	1	2	3	Spain	590	2	0	0.75
1	1	4	1	2	12	0	1	2	3	Spain	590	3	0	0.75
3	3	4	1	2	1	0	1	2	2	France	591	1	2.75	5.75
3	3	4	1	2	4	0	1	2	2	France	591	2	0.75	2.75
3	3	4	1	2	10	0	1	2	2	France	591	3	0	0.75
3	3	4	1	2	2	1	3	1	3	Netherlands	592	1	0.75	2.75
3	3	4	1	2	7	1	3	1	3	Netherlands	592	2	0.75	2.75
3	3	4	1	2	13	1	3	1	3	Netherlands	592	3	0.75	2.75
2	3	5	1	1	2	0	2	3	2	France	593	1	5.75	7.75
2	3	5	1	1	7	0	2	3	2	France	593	2	5.75	7.75
2	3	5	1	1	13	0	2	3	2	France	593	3	5.75	7.75
1	1	3	1	2	2	1	3	4	2	Belgium	594	1	2.75	5.75
1	1	3	1	2	6	1	3	4	2	Belgium	594	2	2.75	5.75
1	1	3	1	2	12	1	3	4	2	Belgium	594	3	0	0.75
1	1	2	1	2	2	0	3	3	3	UK	595	1	5.75	7.75
1	1	2	1	2	7	0	3	3	3	UK	595	2	17.75	47.75
1	1	2	1	2	13	0	3	3	3	UK	595	3	47.75
1	1	2	2	2	2	0	1	1	3	Belgium	596	1	-0.25	0
1	1	2	2	2	7	0	1	1	3	Belgium	596	2	-0.25	0
1	1	2	2	2	13	0	1	1	3	Belgium	596	3	-0.25	0
1	1	5	1	2	2	0	3	2	5	UK	597	1	0	0.75
1	1	5	1	2	7	0	3	2	5	UK	597	2	-0.25	0
1	1	5	1	2	13	0	3	2	5	UK	597	3	-0.25	0
3	3	3	2	2	2	1	1	2	3	Netherlands	598	1	47.75
3	3	3	2	2	7	1	1	2	3	Netherlands	598	2	47.75
3	3	3	2	2	13	1	1	2	3	Netherlands	598	3	47.75
3	3	2	1	1	1	0	1	1	4	Belgium	599	1	0	0.75
3	3	2	1	1	4	0	1	1	4	Belgium	599	2	0	0.75
3	3	2	1	1	10	0	1	1	4	Belgium	599	3	-0.25	0
3	3	5	2	2	2	0	2	1	4	UK	600	1	47.75
3	3	5	2	2	6	0	2	1	4	UK	600	2	47.75
3	3	5	2	2	12	0	2	1	4	UK	600	3		-1.75
3	3	1	1	2	1	0	1	1	4	France	601	1	0	0.75
3	3	1	1	2	4	0	1	1	4	France	601	2	0	0.75
3	3	1	1	2	10	0	1	1	4	France	601	3	0	0.75
1	1	2	1	2	1	0	1	3	3	Netherlands	602	1	5.75	7.75
1	1	2	1	2	4	0	1	3	3	Netherlands	602	2	2.75	5.75
1	1	2	1	2	10	0	1	3	3	Netherlands	602	3		-1.75
3	1	3	2	2	2	0	3	2	3	Netherlands	603	1	0.75	2.75
3	1	3	2	2	7	0	3	2	3	Netherlands	603	2	0.75	2.75
3	1	3	2	2	13	0	3	2	3	Netherlands	603	3	0	0.75
2	2	2	1	2	3	0	3	3	5	France	604	1		-1.75
2	2	2	1	2	9	0	3	3	5	France	604	2		-1.75
2	2	2	1	2	15	0	3	3	5	France	604	3		-1.75
1	1	2	2	2	1	0	2	1	4	UK	605	1	0	0.75
1	1	2	2	2	5	0	2	1	4	UK	605	2	-1.25	-0.25
1	1	2	2	2	11	0	2	1	4	UK	605	3	-1.25	-0.25
2	2	2	2	1	2	0	2	2	5	Belgium	606	1	47.75
2	2	2	2	1	7	0	2	2	5	Belgium	606	2	47.75
2	2	2	2	1	13	0	2	2	5	Belgium	606	3	47.75
3	1	5	2	2	2	0	1	2	3	Spain	607	1	47.75
3	1	5	2	2	6	0	1	2	3	Spain	607	2	47.75
3	1	5	2	2	12	0	1	2	3	Spain	607	3	0	0.75
1	1	4	1	2	1	0	1	1	1	Spain	608	1	0.75	2.75
1	1	4	1	2	4	0	1	1	1	Spain	608	2	2.75	5.75
1	1	4	1	2	10	0	1	1	1	Spain	608	3	2.75	5.75
2	3	1	2	2	1	1	3	2	1	France	609	1	17.75	47.75
2	3	1	2	2	5	1	3	2	1	France	609	2	17.75	47.75
2	3	1	2	2	11	1	3	2	1	France	609	3	17.75	47.75
1	1	5	1	2	3	0	2	3	5	Netherlands	610	1	0.75	2.75
1	1	5	1	2	9	0	2	3	5	Netherlands	610	2	0.75	2.75
1	1	5	1	2	15	0	2	3	5	Netherlands	610	3	0.75	2.75
3	3	4	2	2	2	0	2	2	1	Netherlands	611	1	0	0.75
3	3	4	2	2	7	0	2	2	1	Netherlands	611	2	0	0.75
3	3	4	2	2	13	0	2	2	1	Netherlands	611	3	0	0.75
3	3	4	1	2	3	1	1	3	2	France	612	1		-1.75
3	3	4	1	2	8	1	1	3	2	France	612	2	47.75
3	3	4	1	2	14	1	1	3	2	France	612	3	47.75
3	3	5	1	1	2	0	1	1	4	France	613	1	0	0.75
3	3	5	1	1	6	0	1	1	4	France	613	2	0	0.75
3	3	5	1	1	12	0	1	1	4	France	613	3	0	0.75
1	1	5	1	2	3	0	3	4	2	Spain	614	1	-0.25	0
1	1	5	1	2	8	0	3	4	2	Spain	614	2	-0.25	0
1	1	5	1	2	14	0	3	4	2	Spain	614	3	-0.25	0
3	3	5	1	2	1	0	1	3	3	France	615	1	17.75	47.75
3	3	5	1	2	4	0	1	3	3	France	615	2	17.75	47.75
3	3	5	1	2	10	0	1	3	3	France	615	3	17.75	47.75
2	2	4	2	2	2	0	3	1	1	UK	616	1	47.75
2	2	4	2	2	7	0	3	1	1	UK	616	2	47.75
2	2	4	2	2	13	0	3	1	1	UK	616	3	47.75
1	1	3	1	2	1	0	3	3	5	Belgium	617	1	-0.25	0
1	1	3	1	2	5	0	3	3	5	Belgium	617	2	-0.25	0
1	1	3	1	2	11	0	3	3	5	Belgium	617	3	-0.25	0
2	1	3	2	2	2	0	3	2	3	UK	618	1	47.75
2	1	3	2	2	7	0	3	2	3	UK	618	2	47.75
2	1	3	2	2	13	0	3	2	3	UK	618	3	47.75
3	3	5	1	1	2	0	3	4	3	France	619	1	12.75	17.75
3	3	5	1	1	7	0	3	4	3	France	619	2	5.75	7.75
3	3	5	1	1	13	0	3	4	3	France	619	3	5.75	7.75
3	3	3	1	2	3	0	1	2	4	France	620	1	-0.25	0
3	3	3	1	2	9	0	1	2	4	France	620	2	-0.25	0
3	3	3	1	2	15	0	1	2	4	France	620	3	-0.25	0
1	1	4	2	2	1	0	1	2	4	France	621	1	-1.25	-0.25
1	1	4	2	2	5	0	1	2	4	France	621	2	-1.25	-0.25
1	1	4	2	2	11	0	1	2	4	France	621	3	-1.25	-0.25
2	2	2	1	2	2	0	2	3	5	Belgium	622	1	47.75
2	2	2	1	2	6	0	2	3	5	Belgium	622	2	47.75
2	2	2	1	2	12	0	2	3	5	Belgium	622	3	47.75
1	1	2	2	2	3	0	1	4	5	UK	623	1		-1.75
1	1	2	2	2	9	0	1	4	5	UK	623	2		-1.75
1	1	2	2	2	15	0	1	4	5	UK	623	3		-1.75
3	3	1	2	2	1	0	1	1	4	Netherlands	624	1	0.75	2.75
3	3	1	2	2	5	0	1	1	4	Netherlands	624	2	0.75	2.75
3	3	1	2	2	11	0	1	1	4	Netherlands	624	3	0	0.75
1	1	3	1	1	1	0	2	1	1	France	625	1	17.75	47.75
1	1	3	1	1	4	0	2	1	1	France	625	2	0.75	2.75
1	1	3	1	1	10	0	2	1	1	France	625	3	-0.25	0
3	3	4	1	1	1	0	1	2	3	Belgium	626	1	5.75	7.75
3	3	4	1	1	5	0	1	2	3	Belgium	626	2	5.75	7.75
3	3	4	1	1	11	0	1	2	3	Belgium	626	3	12.75	17.75
3	1	1	2	2	1	0	1	1	3	France	627	1	-1.25	-0.25
3	1	1	2	2	5	0	1	1	3	France	627	2		-1.75
3	1	1	2	2	11	0	1	1	3	France	627	3		-1.75
3	3	2	2	2	2	0	2	2	3	Belgium	628	1	-0.25	0
3	3	2	2	2	7	0	2	2	3	Belgium	628	2	-0.25	0
3	3	2	2	2	13	0	2	2	3	Belgium	628	3	0	0.75
1	1	2	1	2	2	1	1	2	2	Belgium	629	1	0	0.75
1	1	2	1	2	7	1	1	2	2	Belgium	629	2	0	0.75
1	1	2	1	2	13	1	1	2	2	Belgium	629	3	-0.25	0
3	3	5	1	2	2	0	2	3	4	Spain	630	1	47.75
3	3	5	1	2	7	0	2	3	4	Spain	630	2	47.75
3	3	5	1	2	13	0	2	3	4	Spain	630	3	47.75
3	3	5	1	1	3	0	2	2	5	Belgium	631	1		-1.75
3	3	5	1	1	9	0	2	2	5	Belgium	631	2		-1.75
3	3	5	1	1	15	0	2	2	5	Belgium	631	3		-1.75
3	1	2	1	2	1	0	1	2	4	Belgium	632	1	0.75	2.75
3	1	2	1	2	5	0	1	2	4	Belgium	632	2	0.75	2.75
3	1	2	1	2	11	0	1	2	4	Belgium	632	3	0.75	2.75
3	3	2	1	2	3	0	1	1	2	France	633	1		-1.75
3	3	2	1	2	9	0	1	1	2	France	633	2		-1.75
3	3	2	1	2	15	0	1	1	2	France	633	3		-1.75
1	1	2	2	2	2	0	2	1	1	France	634	1	47.75
1	1	2	2	2	6	0	2	1	1	France	634	2	-0.25	0
1	1	2	2	2	12	0	2	1	1	France	634	3		-1.75
1	1	2	1	2	2	0	1	1	4	Belgium	635	1	-0.25	0
1	1	2	1	2	6	0	1	1	4	Belgium	635	2	0	0.75
1	1	2	1	2	12	0	1	1	4	Belgium	635	3	0	0.75
1	1	2	1	2	1	0	3	4	1	Netherlands	636	1	0	0.75
1	1	2	1	2	4	0	3	4	1	Netherlands	636	2	5.75	7.75
1	1	2	1	2	10	0	3	4	1	Netherlands	636	3	-0.25	0
2	2	1	2	2	1	0	3	2	1	France	637	1	47.75
2	2	1	2	2	5	0	3	2	1	France	637	2	47.75
2	2	1	2	2	11	0	3	2	1	France	637	3	47.75
3	2	4	2	2	1	0	2	2	3	Netherlands	638	1	12.75	17.75
3	2	4	2	2	5	0	2	2	3	Netherlands	638	2	0.75	2.75
3	2	4	2	2	11	0	2	2	3	Netherlands	638	3	0	0.75
3	3	3	1	1	1	0	1	1	4	Belgium	639	1	0	0.75
3	3	3	1	1	4	0	1	1	4	Belgium	639	2	0	0.75
3	3	3	1	1	10	0	1	1	4	Belgium	639	3	0	0.75
1	1	1	2	1	3	0	1	1	2	France	640	1	-0.25	0
1	1	1	2	1	9	0	1	1	2	France	640	2	-1.25	-0.25
1	1	1	2	1	15	0	1	1	2	France	640	3	-1.25	-0.25
1	1	3	1	2	2	1	2	4	2	UK	641	1	0	0.75
1	1	3	1	2	7	1	2	4	2	UK	641	2	-0.25	0
1	1	3	1	2	13	1	2	4	2	UK	641	3	-0.25	0
1	1	1	2	2	3	1	3	4	3	France	642	1	47.75
1	1	1	2	2	9	1	3	4	3	France	642	2	17.75	47.75
1	1	1	2	2	15	1	3	4	3	France	642	3	47.75
1	1	4	1	1	2	0	3	1	3	UK	643	1	0	0.75
1	1	4	1	1	6	0	3	1	3	UK	643	2	0	0.75
1	1	4	1	1	12	0	3	1	3	UK	643	3	0	0.75
3	3	4	2	1	2	0	1	1	3	Belgium	644	1	0	0.75
3	3	4	2	1	7	0	1	1	3	Belgium	644	2	0	0.75
3	3	4	2	1	13	0	1	1	3	Belgium	644	3	-0.25	0
3	1	2	2	1	1	0	2	1	3	Belgium	645	1	5.75	7.75
3	1	2	2	1	4	0	2	1	3	Belgium	645	2	5.75	7.75
3	1	2	2	1	10	0	2	1	3	Belgium	645	3	2.75	5.75
2	3	5	1	2	1	0	3	3	4	Spain	646	1	0.75	2.75
2	3	5	1	2	4	0	3	3	4	Spain	646	2	0	0.75
2	3	5	1	2	10	0	3	3	4	Spain	646	3	0	0.75
1	1	3	2	2	1	1	3	2	3	Spain	647	1	0	0.75
1	1	3	2	2	5	1	3	2	3	Spain	647	2		-1.75
1	1	3	2	2	11	1	3	2	3	Spain	647	3		-1.75
1	1	3	1	2	1	1	3	3	1	France	648	1	0	0.75
1	1	3	1	2	4	1	3	3	1	France	648	2	0	0.75
1	1	3	1	2	10	1	3	3	1	France	648	3	-1.25	-0.25
2	3	4	2	2	1	0	1	2	1	France	649	1	5.75	7.75
2	3	4	2	2	5	0	1	2	1	France	649	2	7.75	12.75
2	3	4	2	2	11	0	1	2	1	France	649	3	47.75
2	2	1	2	2	2	0	1	1	4	France	650	1	47.75
2	2	1	2	2	6	0	1	1	4	France	650	2	47.75
2	2	1	2	2	12	0	1	1	4	France	650	3	47.75
1	1	1	1	2	2	0	2	4	3	Netherlands	651	1	-0.25	0
1	1	1	1	2	7	0	2	4	3	Netherlands	651	2	-0.25	0
1	1	1	1	2	13	0	2	4	3	Netherlands	651	3	-1.25	-0.25
1	1	2	1	2	2	0	3	2	5	Belgium	652	1	2.75	5.75
1	1	2	1	2	7	0	3	2	5	Belgium	652	2	2.75	5.75
1	1	2	1	2	13	0	3	2	5	Belgium	652	3	2.75	5.75
3	1	2	1	2	1	1	1	1	1	France	653	1	0	0.75
3	1	2	1	2	5	1	1	1	1	France	653	2	0	0.75
3	1	2	1	2	11	1	1	1	1	France	653	3	0.75	2.75
2	2	5	2	1	2	0	3	1	5	France	654	1	47.75
2	2	5	2	1	6	0	3	1	5	France	654	2	47.75
2	2	5	2	1	12	0	3	1	5	France	654	3	47.75
3	3	4	1	1	2	0	3	1	1	France	655	1	-1.75	-1.25
3	3	4	1	1	7	0	3	1	1	France	655	2	0.75	2.75
3	3	4	1	1	13	0	3	1	1	France	655	3	0.75	2.75
3	3	2	2	2	2	0	2	4	2	Netherlands	656	1	0.75	2.75
3	3	2	2	2	6	0	2	4	2	Netherlands	656	2	0.75	2.75
3	3	2	2	2	12	0	2	4	2	Netherlands	656	3	0.75	2.75
2	2	4	1	2	2	0	3	2	1	Spain	657	1	0.75	2.75
2	2	4	1	2	7	0	3	2	1	Spain	657	2	2.75	5.75
2	2	4	1	2	13	0	3	2	1	Spain	657	3	2.75	5.75
2	2	4	2	1	3	0	1	1	5	France	658	1	-0.25	0
2	2	4	2	1	8	0	1	1	5	France	658	2	47.75
2	2	4	2	1	14	0	1	1	5	France	658	3	47.75
3	3	4	2	1	1	0	3	1	1	UK	659	1	2.75	5.75
3	3	4	2	1	4	0	3	1	1	UK	659	2	2.75	5.75
3	3	4	2	1	10	0	3	1	1	UK	659	3	2.75	5.75
1	3	2	1	2	2	0	2	2	4	Netherlands	660	1	5.75	7.75
1	3	2	1	2	7	0	2	2	4	Netherlands	660	2		-1.75
1	3	2	1	2	13	0	2	2	4	Netherlands	660	3		-1.75
1	1	1	2	2	3	1	1	1	2	France	661	1	0	0.75
1	1	1	2	2	8	1	1	1	2	France	661	2	2.75	5.75
1	1	1	2	2	14	1	1	1	2	France	661	3	2.75	5.75
3	1	3	1	2	1	0	2	3	5	UK	662	1	47.75
3	1	3	1	2	4	0	2	3	5	UK	662	2	47.75
3	1	3	1	2	10	0	2	3	5	UK	662	3	47.75
1	1	5	2	2	1	0	3	4	2	Spain	663	1		-1.75
1	1	5	2	2	5	0	3	4	2	Spain	663	2		-1.75
1	1	5	2	2	11	0	3	4	2	Spain	663	3		-1.75
3	3	5	2	1	1	0	1	1	3	France	664	1	2.75	5.75
3	3	5	2	1	4	0	1	1	3	France	664	2	2.75	5.75
3	3	5	2	1	10	0	1	1	3	France	664	3	17.75	47.75
1	1	5	2	2	1	0	3	3	1	Netherlands	665	1	2.75	5.75
1	1	5	2	2	4	0	3	3	1	Netherlands	665	2	5.75	7.75
1	1	5	2	2	10	0	3	3	1	Netherlands	665	3	2.75	5.75
1	1	4	1	2	2	0	2	2	1	Spain	666	1	-1.25	-0.25
1	1	4	1	2	6	0	2	2	1	Spain	666	2	47.75
1	1	4	1	2	12	0	2	2	1	Spain	666	3	-1.25	-0.25
3	3	1	2	2	3	0	1	2	5	France	667	1		-1.75
[truncated: 7,007 more rows]
